# Supplementary material for: Facial asymmetry and midsagittal plane definition in 3D: A bias-free, automated method
Source: PLoS One. 2023 Nov 27;18(11):e0294528. doi: 10.1371/journal.pone.0294528 (PMC10681257; doi:10.1371/journal.pone.0294528)
Supplement: S1 Dataset — (XLSX) [file pone.0294528.s001.xlsx]

## Sheet: JO Areas
											AFFi56													AFFi56
							1st time									2nd time														3rd Jas															1st time
	AreaACr1_1	AreaACr1_2	AreaBCr1_Ri1	AreaBCr1_Le1	AreaACr2_1	AreaACr2_2	AreaBCr2_Ri1	AreaBCr2_Le1	AreaACr3_1	AreaBCr3_Ri1	AreaBCr3_Le1	AreaACr1_2	AreaBCr1_Ri2	AreaBCr1_Le2	AreaACr2_2	AreaBCr2_Ri2	AreaBCr2_Le2	AreaACr3_2	AreaBCr3_Ri2	AreaBCr3_Le2	AreaACr4_2	AreaBCr4_Ri2	AreaBCr4_Le2		AreaACr1_2	AreaBCr1_Ri2	AreaBCr1_Le2	AreaACr2_2	AreaBCr2_Ri2	AreaBCr2_Le2	AreaACr3_2	AreaBCr3_Ri2	AreaBCr3_Le2	AreaACr4_2	AreaBCr4_Ri2	AreaBCr4_Le2					AreaACr1_1	AreaBCr1_Ri1	AreaBCr1_Le1	AreaACr2_1	AreaBCr2_Ri1	AreaBCr2_Le1	AreaACr3_1	AreaBCr3_Ri1	AreaBCr3_Le1
	1.22673	1.19329	0.0449527	0.0449527	1.41899	1.41857	0.0768735	0.0490883	1.4007	0.0722315	0.0491349	1.22312	0.0879303	0.0450864	1.40628	0.0743185	0.0488256	1.40171	0.0726034	0.0490288	1.22866	0.0910454	0.0476402		1.22307	0.0870525	0.0458014	1.40813	0.0747573	0.0487599	1.40217	0.0724737	0.0492899	1.2208	0.107098	0.0529386					0.612303	2.0093	2.07084	0.738776	1.79676	1.82051	0.734798	1.81891	1.83978
	1.47253	1.43071	0.0629487	0.0629487	1.66449	1.6577	0.0640826	0.0391663	1.64382	0.0617379	0.0413157	1.46858	0.102588	0.0635384	1.65069	0.0632295	0.0403418	1.64496	0.0619557	0.0411016	1.47798	0.105326	0.0653434		1.46828	0.101779	0.0641806	1.6527	0.0634376	0.0400902	1.64543	0.0617753	0.0412855	1.47855	0.122504	0.0715003					0.536175	1.92715	1.98675	0.655065	1.68757	1.70966	0.647653	1.70973	1.73032
	0.440871	0.433297	0.0930523	0.0930523	0.450939	0.429038	0.105914	0.0798705	0.452055	0.101223	0.0797734	0.439849	0.13519	0.0936013	0.450457	0.10325	0.0793547	0.452195	0.101592	0.0796892	0.437699	0.137946	0.0955445		0.439369	0.134339	0.0942817	0.450455	0.103704	0.0793257	0.452185	0.101476	0.0799529	0.428934	0.154592	0.101103					0.532896	1.97389	2.03625	0.672954	1.73732	1.7616	0.666782	1.76161	1.78295
	0.345371	0.340832	0.322029	0.322029	0.342336	0.315828	0.0521914	0.0584006	0.343341	0.0720397	0.0799346	0.345423	0.328688	0.32636	0.34172	0.0673443	0.0726969	0.343485	0.0708186	0.0787834	0.344644	0.32686	0.320926		0.344921	0.328523	0.32636	0.341706	0.0653212	0.0707402	0.343441	0.0702029	0.0782054	0.341295	0.349647	0.332439					0.406113	1.41378	1.45048	0.720567	1.11068	1.12327	0.701861	1.13551	1.15081
	0.416446	0.414747	0.454915	0.454915	0.404542	0.378575	0.181748	0.182321	0.404782	0.201825	0.204639	0.417158	0.462362	0.459456	0.403376	0.197253	0.19748	0.404965	0.200608	0.203399	0.417465	0.460497	0.454004		0.416675	0.462169	0.459462	0.403428	0.195207	0.1954	0.404948	0.19994	0.202831	0.41326	0.484119	0.466463					0.396204	1.50859	1.54576	0.568971	1.20305	1.2164	0.563959	1.22795	1.24395
	0.676968	0.627344	0.172801	0.172801	0.324756	0.294348	0.105331	0.111589	0.34936	0.0855419	0.0887408	0.68383	0.191361	0.17789	0.344271	0.089714	0.0956572	0.347929	0.0867378	0.0900713	0.684306	0.191051	0.174456		0.68278	0.190949	0.178006	0.341783	0.0917469	0.0978561	0.346895	0.0874555	0.0906092	0.709169	0.219338	0.190855					0.394381	1.42223	1.45686	0.644673	1.12124	1.13322	0.631055	1.14528	1.16049
	0.736245	0.687384	0.0197131	0.0197131	0.378755	0.3488	0.0904935	0.115244	0.404034	0.0878018	0.108651	0.743161	0.0150549	0.0175284	0.3988	0.0873873	0.110313	0.402558	0.087896	0.109167	0.743674	0.0187035	0.0145206		0.742109	0.0141849	0.0169824	0.396241	0.0877328	0.111036	0.401506	0.0882187	0.109147	0.769091	0.0427202	3.46025e-05					0.280815	1.60968	1.64229	0.299663	1.32805	1.34018	0.284617	1.35078	1.36751
	0.827096	0.779412	0.0646471	0.0646471	0.48307	0.454522	0.160669	0.185927	0.508107	0.15602	0.177363	0.833758	0.0291011	0.0620485	0.502878	0.156057	0.179459	0.506643	0.156228	0.178001	0.833898	0.0255006	0.058976		0.832749	0.030008	0.06151	0.500343	0.156605	0.180389	0.50561	0.156615	0.178038	0.857392	0.000966495	0.0420877					0.337601	1.57967	1.60958	0.291014	1.30503	1.31602	0.278428	1.3266	1.34293
	0.398991	0.384629	0.00860551	0.00860551	0.21	0.185718	0.0908643	0.118207	0.2234	0.0873926	0.110543	0.402686	0.0310441	0.00627018	0.219712	0.0870645	0.112335	0.222709	0.0875292	0.111142	0.404728	0.0351222	0.00247803		0.401982	0.0300704	0.00568249	0.218375	0.0874948	0.11319	0.222241	0.0878976	0.111142	0.419593	0.062221	0.0147254					0.20738	1.4757	1.50578	0.24069	1.20045	1.21097	0.222451	1.22194	1.23761
	0.509128	0.493585	0.120008	0.120008	0.283556	0.259647	0.114672	0.118236	0.299917	0.0982017	0.0989591	0.512663	0.133911	0.124185	0.295818	0.101712	0.105195	0.299024	0.0992011	0.100044	0.514837	0.133038	0.119932		0.511964	0.133608	0.124271	0.294146	0.103399	0.107005	0.298451	0.0997936	0.100488	0.529164	0.157309	0.13239					0.402268	1.82117	1.85488	0.638682	1.52656	1.54067	0.629456	1.54949	1.56958
	0.527095	0.51879	0.0330235	0.0330235	0.311787	0.29405	0.000242576	0.00301889	0.330793	0.00526909	0.0106114	0.531071	0.0269854	0.0310783	0.326174	0.00305479	0.00592607	0.3297	0.00501072	0.0103709	0.533327	0.0184406	0.0188311		0.530497	0.0273103	0.031193	0.324217	0.00262252	0.00544933	0.329084	0.0048487	0.0102781	0.54825	0.014043	0.00495072					0.318588	1.68855	1.72098	0.481587	1.39393	1.40673	0.476146	1.41919	1.43707
	0.663928	0.631421	0.0330883	0.0330883	0.277051	0.25532	0.0868101	0.0775415	0.30698	0.0805479	0.0698547	0.671739	0.0472636	0.0354197	0.299937	0.0832518	0.0749493	0.305232	0.0808555	0.0700452	0.668922	0.0570402	0.0492872		0.670974	0.0467702	0.0353891	0.296947	0.0837433	0.0753733	0.304129	0.080991	0.0701793	0.689673	0.0653762	0.0666482					1.44078	1.68456	1.71921	1.31824	1.39266	1.4059	1.32637	1.4164	1.43427
	0.613302	0.577711	0.213283	0.213283	0.203819	0.179777	0.195943	0.208523	0.235478	0.198443	0.211868	0.62145	0.196615	0.211138	0.227898	0.196241	0.207542	0.233643	0.198376	0.211973	0.61811	0.185753	0.197255		0.620621	0.197215	0.211169	0.224753	0.196167	0.207611	0.232479	0.198396	0.211955	0.639817	0.173242	0.176944					1.31668	1.51371	1.54847	1.26413	1.218	1.23058	1.26789	1.24204	1.25788
	0.607565	0.575563	0.0136435	0.0136435	0.207229	0.185455	0.16758	0.177728	0.238528	0.160223	0.168733	0.61564	0.00535255	0.0118057	0.230995	0.161142	0.170868	0.236706	0.160645	0.169319	0.612088	0.000930991	0.0084499		0.614885	0.00586464	0.0117245	0.227886	0.161999	0.171794	0.235569	0.160967	0.169495	0.632424	0.0303407	0.0171433					1.35278	1.4177	1.45119	1.25174	1.12194	1.13363	1.26127	1.14553	1.1608
	0.356468	0.333763	0.0983892	0.0983892	0.197664	0.164496	0.0640396	0.0726737	0.20855	0.0556992	0.062896	0.358686	0.103641	0.100309	0.205555	0.0569993	0.0653891	0.208048	0.0561785	0.0635101	0.360525	0.107245	0.102706		0.357846	0.10318	0.100371	0.20447	0.0579507	0.0663643	0.207596	0.056519	0.0637237	0.370952	0.137094	0.126992					0.416716	1.78316	1.81613	0.61443	1.48022	1.49313	0.608009	1.5031	1.5223
	0.44169	0.419108	0.10095	0.10095	0.306235	0.272461	0.0533533	0.0622053	0.31444	0.0440994	0.0515246	0.444531	0.10343	0.102528	0.311754	0.0456073	0.0542061	0.314124	0.0446279	0.0521971	0.446602	0.10697	0.104811		0.443665	0.103023	0.102555	0.310977	0.0466501	0.0552714	0.313759	0.0449947	0.0524327	0.459751	0.135742	0.128397					0.320445	1.56034	1.60122	0.516381	1.25713	1.27347	0.505138	1.28329	1.30062
	0.415111	0.389105	0.037595	0.037595	0.273044	0.239219	0.256395	0.267958	0.28424	0.243249	0.252755	0.417024	0.0248503	0.0343059	0.281175	0.245765	0.256788	0.283724	0.244002	0.253698	0.418585	0.0221802	0.0329388		0.416125	0.025408	0.0341722	0.280058	0.247176	0.258299	0.283257	0.244519	0.254035	0.428159	0.00779417	0.00701934					0.238481	1.62254	1.6596	0.463898	1.34903	1.36143	0.453284	1.37188	1.3875
	0.0796677	0.0851017	0.14933	0.14933	0.139888	0.124197	0.353682	0.365642	0.124236	0.341725	0.351519	0.0830395	0.135263	0.14629	0.12816	0.343909	0.355267	0.125262	0.342411	0.352403	0.0851068	0.132345	0.144679		0.0832607	0.135829	0.146144	0.129708	0.345202	0.356677	0.125615	0.3429	0.352702	0.107616	0.0998277	0.119326					0.0843399	1.46982	1.51078	0.0332215	1.16536	1.17963	0.0471351	1.19153	1.20779
	0.0780605	0.0826405	0.0815511	0.0815511	0.136959	0.121144	0.319411	0.332423	0.122514	0.304662	0.315389	0.0810405	0.0659477	0.0777303	0.126015	0.307534	0.31988	0.123474	0.305512	0.316456	0.0839986	0.0633636	0.0764443		0.0812459	0.0665555	0.0775635	0.127454	0.309111	0.321584	0.123793	0.306091	0.316834	0.107074	0.0300874	0.0497056					0.165045	1.88218	1.91673	0.081837	1.59073	1.60447	0.100301	1.61303	1.633
	0.162816	0.16447	0.039334	0.039334	0.0428254	0.0293249	0.129886	0.140023	0.0296576	0.121029	0.129479	0.166033	0.0478018	0.041503	0.0328674	0.122405	0.132141	0.0305281	0.121536	0.130151	0.16771	0.0515275	0.044062		0.166202	0.0472912	0.0415927	0.034169	0.123401	0.133202	0.030827	0.121907	0.130366	0.189882	0.0824514	0.0690014					0.175052	1.60465	1.63376	0.106698	1.34229	1.35368	0.124314	1.36553	1.38192
	1.01764	0.984161	0.505568	0.505568	0.671927	0.649865	0.320049	0.314617	0.698715	0.330722	0.32613	1.02466	0.502995	0.507428	0.692456	0.328598	0.323004	0.697156	0.330107	0.325434	1.02192	0.505254	0.508637		1.02392	0.502649	0.507421	0.689785	0.327423	0.321902	0.696142	0.329734	0.325146	1.03958	0.532878	0.53151					1.14196	1.4753	1.50778	1.1077	1.20443	1.21684	1.11607	1.22696	1.24317
	0.787492	0.755659	0.499257	0.499257	0.412202	0.391084	0.288492	0.278781	0.44126	0.301101	0.292761	0.795126	0.503849	0.502142	0.434454	0.29867	0.289187	0.439559	0.300376	0.291878	0.792446	0.506876	0.504036		0.794382	0.50336	0.502211	0.431547	0.297288	0.287804	0.438486	0.299906	0.291548	0.812386	0.537955	0.529742					0.988671	1.61035	1.64084	0.987264	1.31946	1.33091	0.994558	1.34224	1.35939
	0.703746	0.672821	0.52131	0.52131	0.343439	0.32391	0.325659	0.317792	0.372357	0.3374	0.330612	0.710975	0.52186	0.523432	0.365526	0.335119	0.327302	0.370661	0.336725	0.329816	0.707924	0.525388	0.525805		0.710264	0.521431	0.523458	0.362637	0.33383	0.326045	0.369604	0.3363	0.3295	0.725595	0.554803	0.55044					1.02473	1.49195	1.52173	1.00524	1.2167	1.22841	1.01308	1.23936	1.25601
	0.30845	0.316038	0.409264	0.409264	0.567195	0.564476	0.205696	0.195653	0.55485	0.217631	0.208948	0.303265	0.413822	0.412141	0.557531	0.215408	0.205612	0.555858	0.216947	0.208105	0.301416	0.416966	0.414194		0.303489	0.413325	0.412212	0.559155	0.214087	0.204292	0.556388	0.216491	0.207794	0.274434	0.447896	0.439833					1.16648	1.33689	1.37713	1.16112	1.01669	1.03141	1.16788	1.04361	1.05973
	0.00290691	0.00992484	0.033096	0.033096	0.215865	0.200023	0.256007	0.271842	0.203019	0.242245	0.255658	0.00269742	0.0166814	0.0293655	0.205556	0.244726	0.259688	0.203889	0.243032	0.256704	0.0031377	0.0135053	0.0272364		0.00284292	0.0173417	0.0291652	0.206911	0.246217	0.261335	0.204254	0.243602	0.25705	0.0257964	0.0200202	0.000819802					1.11277	1.71347	1.74936	1.11729	1.4028	1.41669	1.11972	1.42826	1.44702
	0.0808443	0.0764823	0.0488576	0.0488576	0.173404	0.168248	0.182146	0.197441	0.155564	0.167503	0.180476	0.0858566	0.0616708	0.0525075	0.158701	0.170235	0.184722	0.156742	0.16834	0.181568	0.0877008	0.0643429	0.0539537		0.0856344	0.0610851	0.0526662	0.160601	0.171813	0.186436	0.157358	0.168929	0.181939	0.113901	0.0967872	0.0797503					1.01349	1.80568	1.84342	0.993944	1.49706	1.51238	0.998582	1.52186	1.54168
	0.539419	0.522607	0.00967889	0.00967889	1.01096	0.999307	0.257394	0.27378	0.968146	0.24143	0.255275	0.528724	0.00519925	0.0057187	0.980126	0.244463	0.259925	0.97072	0.242345	0.25646	0.539796	0.00761954	0.00452041		0.528444	0.00458403	0.00554389	0.984294	0.246172	0.261799	0.971893	0.242983	0.25687	0.532114	0.0408818	0.02154					1.70517	1.85098	1.89138	1.55911	1.54508	1.55985	1.57516	1.56929	1.58889
	0.514368	0.483023	0.0471818	0.0471818	0.947579	0.92706	0.221417	0.229999	0.907609	0.211773	0.218748	0.504032	0.0404824	0.045002	0.918534	0.213513	0.22183	0.910075	0.212326	0.219445	0.513188	0.0378	0.0436999		0.503543	0.0409287	0.044919	0.922484	0.214574	0.222934	0.911112	0.212702	0.219682	0.505565	0.00867646	0.0207607					1.78837	1.86384	1.9032	1.61747	1.55397	1.56977	1.63423	1.57917	1.59976
	0.367936	0.355502	0.0911812	0.0911812	0.784569	0.777553	0.236408	0.244522	0.746171	0.227889	0.233548	0.358368	0.088935	0.0896298	0.756964	0.22897	0.236033	0.748458	0.228283	0.234055	0.369093	0.0858892	0.0890922		0.358185	0.0893258	0.0896067	0.760695	0.229766	0.237098	0.749541	0.228569	0.234227	0.364675	0.0585495	0.067816					1.7519	1.72967	1.76285	1.58929	1.4234	1.43729	1.60595	1.44798	1.46681
	0.84839	0.90329	0.0382036	0.0382036	0.716665	0.745459	0.207335	0.213086	0.729497	0.197664	0.2021	0.853064	0.0389418	0.0368355	0.725887	0.199623	0.205365	0.728598	0.198214	0.202744	0.853814	0.037699	0.0372974		0.853889	0.0392058	0.0368192	0.72454	0.20067	0.206406	0.728487	0.198565	0.202986	0.860211	0.0136467	0.0189462					1.17663	1.66143	1.69244	1.16731	1.37512	1.38664	1.17399	1.39735	1.41454
	1.17522	1.23318	0.0624553	0.0624553	0.955015	0.990372	0.296141	0.308236	0.976072	0.281705	0.29171	1.17948	0.049218	0.0588	0.970794	0.284546	0.29608	0.974615	0.282536	0.292736	1.17994	0.046741	0.0576092		1.1804	0.0497946	0.0586584	0.968574	0.286084	0.297724	0.974282	0.283093	0.293114	1.18389	0.0151108	0.0312476					0.993675	1.8296	1.86861	1.00225	1.52276	1.53738	1.00434	1.54755	1.5675
	0.763567	0.822008	0.0767529	0.0767529	0.633993	0.670449	0.00715588	0.0241425	0.6479	0.0150717	0.0289524	0.765151	0.0561883	0.0781445	0.644146	0.0122967	0.0281217	0.646895	0.0145425	0.0287118	0.764927	0.0529692	0.0761342		0.766168	0.0567335	0.0776863	0.642668	0.0115628	0.0276426	0.646796	0.0144808	0.0283931	0.759309	0.0420174	0.073997					0.356043	1.8638	1.8976	0.718607	1.55592	1.57067	0.695117	1.58015	1.60048
	0.656232	0.642329	0.0618914	0.0618914	0.542821	0.487045	0.0226299	0.0459412	0.54194	0.0277421	0.0472469	0.661631	0.0346099	0.0624464	0.537584	0.0255154	0.0470795	0.54256	0.0273642	0.0472642	0.655141	0.0311944	0.0599693		0.661069	0.035281	0.061924	0.538292	0.0250604	0.0469892	0.54239	0.0274363	0.0470123	0.669661	0.0169397	0.0549341					0.392315	1.47613	1.50739	0.737446	1.21273	1.22348	0.714354	1.2337	1.24873
	0.797186	0.710359	0.114779	0.114779	0.694468	0.636628	0.0258679	0.0472452	0.698309	0.0353504	0.0531634	0.7982	0.0871743	0.116292	0.692958	0.0321158	0.0519038	0.6986	0.0347066	0.0528879	0.783188	0.0834739	0.113359		0.796813	0.087845	0.11573	0.693137	0.0312209	0.0513452	0.698259	0.0346312	0.052507	0.7735	0.0713659	0.110854					0.447389	1.73587	1.76628	0.781425	1.42807	1.44098	0.761203	1.45174	1.47103
	0.721282	0.65273	0.155753	0.155753	0.686746	0.632275	0.398544	0.412026	0.69231	0.383372	0.394424	0.719271	0.138477	0.151788	0.686862	0.386337	0.399089	0.692498	0.384246	0.395523	0.701538	0.135965	0.150607		0.718291	0.139105	0.151611	0.686851	0.387949	0.40085	0.69214	0.38484	0.395911	0.672039	0.102558	0.123813					1.177	1.71077	1.74044	1.12466	1.41567	1.4279	1.13547	1.43952	1.45814
	0.770513	0.714065	0.368791	0.368791	0.413761	0.377147	0.208741	0.206028	0.433984	0.217063	0.214619	0.776244	0.359827	0.370265	0.428963	0.215566	0.212407	0.432689	0.216577	0.214099	0.77468	0.362942	0.371976		0.774997	0.359524	0.370174	0.426805	0.214603	0.211594	0.43169	0.216301	0.213873	0.799118	0.390587	0.394869					1.30486	1.72661	1.76172	1.23651	1.41195	1.42564	1.24792	1.43805	1.45609
	0.719228	0.662755	0.0490844	0.0490844	0.397773	0.359631	0.0444389	0.0155924	0.420473	0.0422839	0.0181625	0.724352	0.0935241	0.0499805	0.415313	0.0438894	0.0174112	0.419244	0.042502	0.017887	0.722429	0.0972945	0.0533173		0.723125	0.092583	0.0506774	0.41307	0.0440656	0.0170719	0.418241	0.0422848	0.0180711	0.744335	0.117437	0.0628434					1.36625	1.73452	1.7741	1.29694	1.42249	1.43779	1.3086	1.44878	1.46699
	0.824944	0.775009	0.0883567	0.0883567	0.38798	0.350463	0.0421031	0.0137746	0.417114	0.042793	0.0191355	0.832909	0.128675	0.0902418	0.409839	0.0437512	0.0177204	0.415307	0.0428274	0.0186864	0.830948	0.132518	0.0926701		0.831735	0.127718	0.0908379	0.40681	0.043629	0.0170994	0.414056	0.0425309	0.0187823	0.860661	0.155381	0.104609					0.0784761	1.7646	1.80268	0.208291	1.44213	1.45614	0.197115	1.46772	1.48585
	0.260324	0.277226	0.0220227	0.0220227	0.156362	0.178499	0.0423718	0.0677842	0.16115	0.0415273	0.0627244	0.263962	0.063864	0.0240266	0.162221	0.0409077	0.0642714	0.160609	0.0416168	0.0631259	0.271033	0.0671298	0.0264247		0.264346	0.0629691	0.0246359	0.161532	0.041008	0.0648331	0.160443	0.0419645	0.0630344	0.29293	0.0902144	0.0384211					0.141636	1.64193	1.67814	0.283353	1.35043	1.36424	0.272244	1.37501	1.39183
	0.100218	0.113977	0.251824	0.251824	0.00973447	0.0129364	0.327155	0.326911	0.00405672	0.319429	0.316618	0.10315	0.248841	0.252485	0.00325357	0.321847	0.321703	0.00464431	0.319831	0.317057	0.10903	0.255465	0.262698		0.103492	0.24872	0.252326	0.0040286	0.322527	0.322492	0.00483754	0.320099	0.317213	0.127937	0.252101	0.269975					0.183668	1.51378	1.54785	0.30616	1.23147	1.24406	0.295592	1.25493	1.27092
	0.313198	0.321728	0.364227	0.364227	0.191831	0.21455	0.476636	0.498973	0.197937	0.466668	0.484011	0.316531	0.327311	0.362546	0.198732	0.467979	0.488288	0.197314	0.467219	0.484971	0.323025	0.326642	0.363776		0.316745	0.327949	0.362095	0.197896	0.469011	0.489845	0.197112	0.467778	0.485165	0.344693	0.307162	0.352577					0.344351	1.80024	1.85669	0.504957	1.67913	1.69923	0.501814	1.69157	1.7104
	0.209597	0.224556	0.0879939	0.0879939	0.17542	0.196191	0.183537	0.183249	0.183349	0.176329	0.17351	0.211283	0.0897913	0.0887569	0.179891	0.178584	0.178405	0.18284	0.176701	0.173915	0.2032	0.0979722	0.0986009		0.212096	0.0894596	0.0885976	0.179299	0.179221	0.179145	0.182782	0.176959	0.174064	0.18396	0.0989006	0.107374					0.29962	1.88162	1.93505	0.500183	1.75432	1.77272	0.493054	1.76644	1.78449
	0.210023	0.222776	0.115029	0.115029	0.18075	0.201465	0.0968183	0.111983	0.187971	0.0847044	0.0975914	0.211463	0.128818	0.118454	0.184694	0.0866835	0.101016	0.187509	0.0854008	0.098537	0.203539	0.132284	0.12183		0.212315	0.128246	0.118633	0.184169	0.0880182	0.102501	0.187464	0.0859087	0.0988362	0.183116	0.164563	0.148455					0.136843	1.74905	1.81282	0.370098	1.65188	1.67742	0.362596	1.66576	1.6866
	0.229249	0.23906	0.00419475	0.00419475	0.183173	0.1934	0.212963	0.227617	0.193051	0.20021	0.212544	0.230908	0.0208783	0.00770651	0.189009	0.202425	0.216275	0.192479	0.200943	0.213519	0.222378	0.0243287	0.0104037		0.231638	0.0202204	0.00789038	0.188259	0.203812	0.217811	0.192282	0.201471	0.213837	0.202568	0.0580478	0.0381876					1.34395	1.63615	1.67117	1.25339	1.35566	1.36947	1.25928	1.3802	1.39732
	0.164313	0.164815	0.0451139	0.0451139	0.121715	0.137461	0.166306	0.179465	0.132193	0.153916	0.16496	0.164387	0.0624242	0.0487812	0.128442	0.156137	0.168653	0.131536	0.154623	0.165889	0.163601	0.0662219	0.051609		0.164816	0.0617404	0.048971	0.127571	0.157486	0.170111	0.131347	0.155129	0.166196	0.158589	0.101333	0.0797089					1.61602	1.7355	1.77267	1.45668	1.41487	1.42876	1.47015	1.44033	1.45874
	0.0265949	0.0268727	0.331956	0.331956	0.083739	0.0669616	0.154576	0.147841	0.068461	0.164222	0.158546	0.0288648	0.332611	0.334022	0.0737965	0.162488	0.155764	0.0693705	0.163669	0.157887	0.0227382	0.335699	0.335842		0.0293364	0.332217	0.33403	0.0751075	0.16141	0.154716	0.0697076	0.163311	0.157635	0.0142206	0.365047	0.360227					1.50689	1.77577	1.80944	1.34781	1.46766	1.47997	1.36086	1.49112	1.5098
	0.135638	0.147361	0.382223	0.382223	0.0619988	0.0827044	0.219721	0.213396	0.0789368	0.228146	0.222788	0.13768	0.38162	0.383992	0.0740836	0.226741	0.220385	0.0784043	0.227657	0.222208	0.132481	0.384969	0.386095		0.138376	0.381237	0.383991	0.0724687	0.225784	0.219468	0.0783551	0.227341	0.221989	0.123408	0.412708	0.409835					1.53063	1.74244	1.77949	1.40027	1.42866	1.44286	1.41308	1.45367	1.47264
	0.339304	0.343708	0.403569	0.403569	0.0772178	0.0822275	0.22687	0.222289	0.0973041	0.236648	0.232809	0.344213	0.399762	0.405472	0.0928216	0.234755	0.229963	0.0960579	0.236089	0.232174	0.342186	0.402274	0.406615		0.34419	0.39946	0.405441	0.0907655	0.23367	0.228961	0.095412	0.235749	0.231913	0.363464	0.429338	0.42977					0.967884	1.75142	1.7896	0.972323	1.42843	1.44333	0.972323	1.45419	1.47322
	0.370894	0.375072	0.164544	0.164544	0.102421	0.104398	0.0437783	0.0511484	0.122781	0.0286966	0.0343106	0.375622	0.169261	0.167644	0.118335	0.0321279	0.0394463	0.121523	0.0295701	0.035308	0.373404	0.168749	0.165111		0.375607	0.168923	0.167795	0.11624	0.0336985	0.0410212	0.120847	0.0301048	0.0357058	0.394369	0.187974	0.176691					0.953983	1.78276	1.82241	0.970655	1.46164	1.47721	0.970652	1.48743	1.50718
	0.262366	0.264609	0.0927783	0.0927783	0.020525	0.0160535	0.0878598	0.106042	0.00101806	0.0758483	0.0910844	0.26726	0.114934	0.0965027	0.0038455	0.0780726	0.0951718	0.000317706	0.0765158	0.0920591	0.265232	0.116399	0.0968225		0.267189	0.114251	0.0968679	0.0060499	0.0793512	0.0966593	0.00100349	0.0770531	0.0923378	0.287283	0.141242	0.113157					0.935964	1.70526	1.75007	0.94858	1.40492	1.42215	0.94907	1.43204	1.45034
	0.0990517	0.152253	0.0151374	0.0151374	0.0107245	0.0214544	0.173825	0.182613	0.0014876	0.161397	0.168246	0.10365	0.02264	0.0188119	0.00232925	0.16405	0.172641	0.000624742	0.162111	0.169105	0.100484	0.0218477	0.0160468		0.104576	0.0222594	0.0189868	0.00356585	0.165359	0.173988	0.000551577	0.162585	0.16942	0.0934857	0.0417933	0.0280748					0.16355	1.33507	1.37931	0.0126581	1.01624	1.03122	0.0377349	1.04378	1.05948
	0.192257	0.242579	0.511754	0.511754	0.071319	0.1022	0.691416	0.708171	0.0855118	0.685103	0.696541	0.196946	0.47721	0.508533	0.0813407	0.686094	0.701324	0.0845259	0.685416	0.69749	0.194545	0.476988	0.510822		0.197785	0.477805	0.508191	0.0798934	0.686708	0.702365	0.084378	0.685801	0.697764	0.189983	0.449445	0.495555					0.199653	1.45898	1.5032	0.0264017	1.13688	1.15266	0.054258	1.16442	1.18081
	0.0170866	0.0645369	0.131053	0.131053	0.0605462	0.0295125	0.368804	0.384983	0.0522095	0.353745	0.367466	0.021634	0.113701	0.127405	0.055112	0.356549	0.371906	0.0528274	0.354606	0.368593	0.0193595	0.111021	0.126013		0.0224282	0.114331	0.127209	0.0559502	0.358158	0.373689	0.0527885	0.355221	0.36896	0.0143277	0.0780396	0.100776					0.221677	1.35837	1.3999	0.0737706	1.03885	1.05375	0.0983617	1.06562	1.08147
	0.503213	0.46421	0.0863521	0.0863521	0.786539	0.764993	0.316741	0.332349	0.755237	0.300447	0.313723	0.496181	0.0700116	0.0831834	0.763675	0.303617	0.318347	0.757197	0.301389	0.314899	0.50148	0.0666522	0.080977		0.495667	0.0706418	0.0829912	0.766813	0.305351	0.320248	0.757976	0.302033	0.315289	0.499023	0.0340665	0.0556862					1.87282	2.01817	2.06053	1.67485	1.70665	1.72293	1.68979	1.7302	1.75176
	0.0025575	0.0117989	0.121464	0.121464	0.154187	0.16795	0.360778	0.374948	0.137675	0.346062	0.357785	0.0010555	0.104477	0.117468	0.142915	0.348872	0.362266	0.138537	0.346907	0.358865	0.00840585	0.102108	0.116029		0.000824024	0.105077	0.117277	0.144442	0.350442	0.36399	0.139109	0.347496	0.359241	0.0182654	0.0688848	0.0896879					1.8834	2.04381	2.08697	1.62532	1.73716	1.75365	1.64545	1.76032	1.78194
	0.188233	0.17435	0.216995	0.216995	0.500225	0.495074	0.47654	0.491505	0.469888	0.460089	0.472353	0.180699	0.196606	0.212566	0.478573	0.463297	0.477369	0.471685	0.461036	0.473553	0.190719	0.194755	0.211219		0.180519	0.19718	0.212362	0.481516	0.465037	0.4793	0.472538	0.461684	0.473981	0.192409	0.161577	0.183156					1.92662	2.01289	2.05543	1.68951	1.70153	1.71806	1.70851	1.72482	1.74686
	0.0092734	0.0154231	0.196104	0.196104	0.109143	0.120826	0.407134	0.41902	0.10403	0.394518	0.404146	0.0104152	0.181261	0.192929	0.104069	0.396907	0.408175	0.104329	0.39524	0.40507	0.0173907	0.178711	0.191764		0.0098909	0.181824	0.192771	0.10479	0.398254	0.409656	0.104572	0.395748	0.405388	0.0464773	0.146626	0.16684					1.30083	1.82746	1.8744	1.118	1.65992	1.67462	1.13976	1.6726	1.6903
	0.00940529	0.00254871	0.195252	0.195252	0.12298	0.132838	0.413828	0.423755	0.118268	0.400223	0.408003	0.00813559	0.182673	0.192039	0.118223	0.403027	0.412508	0.118552	0.401005	0.408955	0.00100676	0.181209	0.192221		0.00867879	0.183163	0.19191	0.11891	0.40446	0.414049	0.11877	0.401524	0.409301	0.0288427	0.150952	0.169274					1.39444	1.87596	1.91498	1.20069	1.57951	1.59398	1.22336	1.60262	1.6223
	0.0254412	0.0189393	0.376687	0.376687	0.152448	0.164342	0.157937	0.169956	0.146286	0.178622	0.188226	0.0240743	0.360904	0.380961	0.146707	0.172868	0.184112	0.146638	0.177327	0.187138	0.017828	0.357303	0.378418		0.0245735	0.361321	0.380477	0.147524	0.17084	0.182264	0.146913	0.176833	0.186453	0.00988987	0.355964	0.384942					1.41992	1.91234	1.95136	1.26993	1.61982	1.63444	1.28926	1.64278	1.66205
	0.0625648	0.0428284	0.120856	0.120856	0.0646258	0.0578176	0.356344	0.370738	0.0598964	0.341882	0.353884	0.0630243	0.103722	0.116964	0.0602041	0.344601	0.358209	0.0602744	0.342713	0.354955	0.0685353	0.101345	0.115093		0.0628547	0.104292	0.116778	0.0607158	0.346152	0.359908	0.0604087	0.343296	0.355323	0.0925586	0.0691668	0.0876836					1.33443	1.7498	1.7863	1.27419	1.4487	1.46144	1.28228	1.47246	1.4889
	0.0188431	0.0055151	0.750501	0.750501	0.127241	0.117015	0.91962	0.941442	0.120727	0.909712	0.926522	0.0200414	0.703484	0.747032	0.121506	0.911052	0.930877	0.121226	0.910261	0.92747	0.0254597	0.70064	0.745873		0.0199774	0.704345	0.746547	0.122198	0.912071	0.932423	0.12139	0.910812	0.927657	0.0504931	0.667868	0.726105					0.39676	1.80428	1.84372	0.511034	1.46204	1.47606	0.49946	1.4887	1.50675
	0.0281766	0.0434254	0.255234	0.255234	0.161147	0.154942	0.100317	0.0932045	0.156178	0.109407	0.102188	0.0269035	0.25715	0.256656	0.156634	0.108358	0.100074	0.156561	0.108964	0.101611	0.0215674	0.261333	0.259687		0.0269822	0.256734	0.256669	0.157152	0.107458	0.0991591	0.156709	0.108645	0.101417	0.00369482	0.290039	0.284149					0.276542	1.92966	1.96956	0.396755	1.63027	1.64634	0.387089	1.6544	1.67541
	0.615149	0.585625	0.223508	0.223508	0.233175	0.213273	0.056832	0.0511543	0.263074	0.0656517	0.0610076	0.62296	0.224389	0.225482	0.255976	0.0640407	0.0583066	0.261324	0.0651503	0.0604097	0.619847	0.22712	0.226855		0.622252	0.224008	0.2255	0.252992	0.0630528	0.0573569	0.260235	0.0648201	0.0601812	0.639369	0.255534	0.250068					0.87927	1.96376	2.00214	0.902312	1.65889	1.67372	0.908472	1.68249	1.70252
	0.297956	0.325148	0.260229	0.260229	0.472991	0.472563	0.489932	0.500997	0.462699	0.471081	0.478897	0.295999	0.232292	0.25652	0.465469	0.475124	0.485434	0.463318	0.472181	0.480206	0.296748	0.230749	0.256892		0.296114	0.232939	0.256252	0.466376	0.477056	0.487591	0.463639	0.472894	0.480696	0.280205	0.197339	0.234162					0.904074	1.88245	1.92244	0.916412	1.58323	1.59901	0.923042	1.60718	1.62792
	0.385798	0.417536	0.185862	0.185862	0.580386	0.582134	0.450962	0.463212	0.56769	0.432975	0.441898	0.383519	0.158785	0.181357	0.571472	0.436733	0.448123	0.568418	0.434022	0.443174	0.386839	0.157489	0.182578		0.383648	0.159436	0.181135	0.572563	0.438579	0.450221	0.568818	0.434724	0.443641	0.37376	0.122105	0.158137					0.411836	1.37515	1.4162	0.684812	1.06518	1.07984	0.665219	1.09147	1.10744
	0.210496	0.232802	0.222544	0.222544	0.378937	0.375315	0.477276	0.491241	0.37015	0.45834	0.468841	0.208602	0.195571	0.218518	0.372063	0.462205	0.47516	0.370722	0.459444	0.470204	0.206623	0.193527	0.218998		0.208697	0.196269	0.218274	0.37289	0.464161	0.477388	0.370993	0.460189	0.470694	0.185288	0.157827	0.195285					0.408846	1.48171	1.52534	0.630752	1.16378	1.17925	0.615411	1.19105	1.20764
	0.196147	0.206446	0.347481	0.347481	0.127068	0.151579	0.154693	0.144743	0.129624	0.166697	0.157904	0.199522	0.348716	0.350403	0.131187	0.164272	0.154453	0.129214	0.166014	0.157069	0.206536	0.350568	0.351162		0.199795	0.348267	0.350511	0.130725	0.162959	0.153175	0.129132	0.165571	0.156763	0.228989	0.376456	0.372062					0.19529	1.24539	1.2872	0.47335	0.915249	0.929346	0.453101	0.942815	0.958166
	0.192758	0.202433	0.355672	0.355672	0.125882	0.149223	0.155482	0.143475	0.12808	0.16762	0.157029	0.196169	0.36075	0.358858	0.129658	0.165278	0.153607	0.127699	0.166927	0.156154	0.203068	0.363133	0.360289		0.19642	0.360225	0.358997	0.129246	0.163945	0.152274	0.127621	0.166455	0.155846	0.225528	0.391216	0.383123					1.5879	1.80531	1.84854	1.38429	1.46159	1.47741	1.4084	1.48973	1.50833
	0.407922	0.418462	0.318007	0.318007	0.28482	0.308051	0.116183	0.10161	0.291773	0.12862	0.115783	0.411255	0.327385	0.321417	0.292639	0.126289	0.112293	0.291075	0.127921	0.114853	0.418564	0.330135	0.323389		0.411522	0.326784	0.321616	0.291692	0.124926	0.110878	0.290836	0.12742	0.114541	0.441016	0.358591	0.347					1.51574	1.68918	1.73985	1.3208	1.36949	1.38933	1.34417	1.39931	1.41931
	0.0578814	0.0547609	0.0857029	0.0857029	0.118288	0.132013	0.307874	0.326236	0.108549	0.294407	0.309824	0.0602422	0.0632681	0.0816659	0.110193	0.296699	0.313893	0.109087	0.295176	0.3109	0.0628904	0.0600161	0.0789212		0.0596978	0.0639697	0.0813869	0.111294	0.298157	0.315577	0.109499	0.295763	0.311226	0.0887971	0.0266095	0.0530122					1.63184	1.99015	2.033	1.41508	1.66892	1.68532	1.43967	1.69351	1.71485
	0.0427645	0.0346178	0.12608	0.12608	0.154378	0.171347	0.35524	0.375034	0.142761	0.341141	0.357776	0.0460473	0.0992598	0.121748	0.144883	0.343543	0.362033	0.143399	0.341941	0.358909	0.0474662	0.0958656	0.118919		0.045404	0.100027	0.121437	0.146161	0.345066	0.363808	0.14389	0.342568	0.359253	0.0742155	0.0613862	0.0915863					0.150734	2.00316	2.04618	0.281447	1.68097	1.69736	0.266351	1.70601	1.727
	0.0569196	0.0497857	0.0628762	0.0628762	0.141077	0.157161	0.286836	0.305901	0.129303	0.273156	0.289239	0.0595748	0.0393446	0.0587208	0.131477	0.275488	0.293336	0.129955	0.273932	0.290335	0.0620995	0.0358534	0.0560545		0.0589562	0.0401036	0.0584275	0.132773	0.276969	0.295055	0.130444	0.274531	0.290663	0.089195	0.0015659	0.029809					0.0839479	2.01854	2.06272	0.0969305	1.7011	1.71873	0.0875133	1.72666	1.74779
	0.181333	0.218344	0.282767	0.282767	0.568363	0.587512	0.176627	0.188213	0.534209	0.188837	0.198304	0.174042	0.280091	0.283615	0.544684	0.184865	0.195868	0.536041	0.188075	0.197737	0.186826	0.277653	0.282922		0.1745	0.280263	0.283404	0.547777	0.183748	0.194867	0.537127	0.187839	0.19732	0.184331	0.270165	0.279684					0.0601301	1.82126	1.86321	0.0108315	1.51734	1.53388	0.00793378	1.54251	1.56256
	0.219992	0.236739	0.232528	0.232528	0.599478	0.609008	0.379506	0.374033	0.566588	0.370524	0.363538	0.211598	0.229	0.230895	0.576772	0.373462	0.3687	0.568443	0.37101	0.363964	0.225253	0.233512	0.238831		0.211672	0.229023	0.230828	0.57979	0.374279	0.369474	0.56942	0.371261	0.364186	0.224114	0.218822	0.234379					0.138328	1.81942	1.86304	0.123652	1.50652	1.52311	0.131639	1.53235	1.55219
	0.0820582	0.114878	0.245367	0.245367	0.448632	0.464918	0.430554	0.424616	0.416623	0.415601	0.408052	0.0750274	0.245276	0.243614	0.426658	0.41981	0.414659	0.418372	0.416466	0.408855	0.0877928	0.249783	0.252923		0.0753751	0.245299	0.243623	0.429559	0.421256	0.416045	0.419387	0.416901	0.409251	0.0870491	0.232922	0.247321					0.0272033	1.88848	1.93233	0.0439011	1.60762	1.62481	0.0476053	1.63172	1.65183
	0.0361665	0.0299126	0.318517	0.318517	0.152843	0.164081	0.501594	0.499032	0.147569	0.485637	0.481141	0.0348644	0.311624	0.316834	0.14774	0.489899	0.487817	0.147875	0.486558	0.482049	0.0284018	0.31364	0.324756		0.0354213	0.311924	0.316783	0.148469	0.491459	0.489377	0.148118	0.48706	0.482478	0.000349453	0.289337	0.314721					0.00832181	1.99721	2.04228	0.0100179	1.6856	1.70324	0.0145401	1.71129	1.73243
	0.362296	0.396954	0.0657804	0.0657804	0.526736	0.531901	0.132497	0.14411	0.516301	0.120693	0.130501	0.360654	0.0731625	0.0679998	0.519621	0.122804	0.133938	0.516867	0.121374	0.131369	0.364218	0.0755145	0.0706095		0.360846	0.0726618	0.0680931	0.520475	0.124102	0.135303	0.517221	0.121842	0.131674	0.353839	0.102735	0.0950248					0.987043	1.93044	1.96598	0.982974	1.63597	1.65021	0.984361	1.65838	1.67907
	0.316379	0.348303	0.113218	0.113218	0.467792	0.47219	0.120282	0.133364	0.456328	0.105686	0.116741	0.315197	0.122929	0.115971	0.459923	0.10852	0.121006	0.456958	0.106522	0.117793	0.31583	0.126196	0.118067		0.315397	0.122388	0.116095	0.460876	0.110085	0.122669	0.457338	0.107089	0.118165	0.301192	0.157352	0.14294					0.264807	1.53959	1.58262	0.365336	1.22342	1.23895	0.356771	1.25051	1.26751
	0.174129	0.196169	0.154859	0.154859	0.305426	0.303055	0.06323	0.0732999	0.299616	0.0477559	0.0562081	0.172944	0.15145	0.157119	0.300753	0.0510299	0.0608164	0.300008	0.0486467	0.0572598	0.170391	0.152029	0.155951		0.173057	0.151185	0.157122	0.301286	0.0526767	0.0624852	0.300192	0.049208	0.0576718	0.150869	0.176537	0.174995					0.335807	2.01848	2.07901	0.466449	1.8133	1.83661	0.454976	1.83399	1.8553
	0.26214	0.243568	0.0715036	0.0715036	0.236601	0.203787	0.327102	0.3602	0.242426	0.309783	0.336774	0.261605	0.00761895	0.0652972	0.237084	0.311958	0.342076	0.242494	0.310806	0.338377	0.248405	0.00113332	0.0595885		0.261129	0.00890736	0.0646853	0.236896	0.313817	0.344634	0.242331	0.311696	0.338785	0.231219	0.0430302	0.02909					1.37976	2.03619	2.09658	1.20414	1.82125	1.84421	1.21618	1.84274	1.86359
	0.177288	0.161331	0.38913	0.38913	0.119075	0.0873707	0.661759	0.70344	0.126584	0.647496	0.682409	0.177013	0.31021	0.381404	0.120929	0.648656	0.686547	0.126461	0.648312	0.683946	0.164545	0.300865	0.371726		0.176578	0.31184	0.380667	0.120439	0.650217	0.688951	0.12623	0.649177	0.684242	0.149131	0.25021	0.332758					1.41872	1.95536	2.01729	1.26226	1.76456	1.78742	1.27426	1.78522	1.80591
	0.293656	0.28674	0.202765	0.202765	0.164915	0.139686	0.185533	0.198844	0.178198	0.158429	0.167394	0.295054	0.240499	0.21083	0.171789	0.163505	0.175694	0.177721	0.160106	0.169331	0.284867	0.243763	0.21123		0.294667	0.239726	0.210985	0.170741	0.166336	0.178891	0.177373	0.161141	0.170088	0.278065	0.282794	0.241248					1.46404	1.59305	1.63821	1.2948	1.25146	1.26801	1.30823	1.28046	1.29863
	0.24648	0.251796	0.148449	0.148449	0.0749597	0.0760543	0.0768449	0.0922453	0.0897446	0.0623406	0.0754844	0.25099	0.163574	0.152444	0.0868119	0.0651934	0.0798333	0.0887908	0.0631631	0.0765605	0.2507	0.165707	0.153543		0.2509	0.162934	0.152675	0.0852332	0.0667448	0.081503	0.0882954	0.0637439	0.0769222	0.258553	0.196174	0.177032					1.35292	1.64891	1.69353	1.18629	1.30169	1.31747	1.1969	1.33017	1.34806
	0.358558	0.361929	0.16667	0.16667	0.208328	0.207792	0.0530861	0.0650929	0.221533	0.038777	0.0489862	0.362604	0.175504	0.170315	0.218921	0.0417532	0.0533448	0.220686	0.03959	0.0499905	0.362034	0.176872	0.170432		0.362489	0.174979	0.170486	0.217514	0.0432754	0.0549138	0.220229	0.0401356	0.0503634	0.36788	0.204784	0.191872					0.132075	0.607561	0.660654	0.215515	0.197332	0.213268	0.216804	0.232012	0.24586
	0.238381	0.228789	0.206261	0.206261	0.0909761	0.0842889	0.00538836	0.0198142	0.104236	0.00780272	0.00452768	0.240986	0.219351	0.209858	0.101476	0.00529877	0.0084528	0.103426	0.0070516	0.00551083	0.239959	0.221872	0.211341		0.240696	0.218738	0.210067	0.1001	0.00387088	0.00998436	0.102928	0.00652179	0.00584202	0.242254	0.252192	0.234978					0.0417894	1.71632	1.76557	0.136782	1.39635	1.41527	0.137957	1.42522	1.44468
	0.335301	0.321813	0.130841	0.130841	0.205782	0.181294	0.105961	0.126154	0.215172	0.10954	0.129681	0.336079	0.105278	0.128576	0.212035	0.106692	0.124875	0.21475	0.109396	0.129839	0.334609	0.0936716	0.112339		0.33556	0.105992	0.128468	0.211148	0.106528	0.124999	0.21442	0.109452	0.129768	0.333226	0.0820074	0.0923486					0.182676	1.3302	1.39158	0.2723	1.32573	1.35123	0.273605	1.33272	1.35217
	0.353468	0.342614	0.173875	0.173875	0.220856	0.200344	0.132059	0.153114	0.236468	0.138393	0.159389	0.355696	0.141156	0.171044	0.232305	0.135025	0.153979	0.235615	0.138069	0.15938	0.355965	0.12876	0.153788		0.355164	0.142013	0.170861	0.230734	0.13456	0.153816	0.235098	0.138043	0.159212	0.362623	0.113101	0.130449					0.201787	1.84316	1.89408	0.480813	1.52341	1.54252	0.472376	1.55218	1.57185
	0.24072	0.231147	0.0434915	0.0434915	0.157525	0.135749	0.00874273	0.0320604	0.167737	0.0128528	0.0356741	0.241749	0.014179	0.041137	0.164414	0.00972645	0.0307232	0.167263	0.0126766	0.0358501	0.240581	0.00253896	0.0238723		0.241295	0.0149083	0.0409464	0.163441	0.00951185	0.0308656	0.166917	0.0127443	0.0357493	0.241055	0.00710002	0.00593577					0.270978	1.90573	1.95655	0.349743	1.59456	1.61424	0.354813	1.62299	1.64296
	0.351801	0.315902	0.518048	0.518048	0.317158	0.275019	0.360178	0.356959	0.321418	0.368638	0.365925	0.350623	0.510692	0.519331	0.315655	0.367052	0.363477	0.321677	0.368143	0.365388	0.333398	0.513475	0.520699		0.349963	0.510429	0.519271	0.315753	0.366091	0.362629	0.321513	0.367862	0.365158	0.310252	0.538893	0.542052					1.49072	1.87766	1.92555	1.2987	1.56697	1.58554	1.31457	1.59406	1.61362
	0.444583	0.410062	0.438032	0.438032	0.448354	0.419408	0.281017	0.278301	0.45981	0.289353	0.287113	0.442045	0.430748	0.439444	0.453342	0.28776	0.284654	0.459495	0.288871	0.286596	0.423936	0.433122	0.440362		0.441484	0.430495	0.439386	0.45255	0.286817	0.283831	0.459186	0.288592	0.28637	0.394444	0.458545	0.461628					1.38029	1.17657	1.2257	1.17554	0.817266	0.834648	1.19213	0.848437	0.864296
	0.654397	0.593167	0.139628	0.139628	0.67868	0.627278	0.0699809	0.0843701	0.685772	0.056714	0.0691962	0.65041	0.150589	0.143228	0.679404	0.0593008	0.0730848	0.68589	0.0574636	0.0701745	0.628657	0.152819	0.144507		0.649544	0.149991	0.143434	0.679235	0.060737	0.0745894	0.685568	0.0579927	0.0705065	0.590726	0.181724	0.167237					1.38957	1.1189	1.16583	1.18666	0.771872	0.787913	1.20181	0.801848	0.817157
	0.422112	0.385849	0.20442	0.20442	0.801723	0.783423	0.00320789	0.0181947	0.768914	0.00987078	0.00320294	0.412624	0.213141	0.207728	0.777365	0.00740187	0.00693241	0.770969	0.00913198	0.00417817	0.418595	0.215633	0.209238		0.412151	0.212573	0.207903	0.780684	0.00597683	0.00843451	0.77184	0.00859936	0.00450774	0.407097	0.24447	0.23219					0.144603	1.03165	1.07747	0.324839	0.667081	0.683523	0.314053	0.698134	0.713127
	0.283361	0.24204	0.141451	0.141451	0.590202	0.566206	0.0776649	0.0881693	0.562161	0.0632886	0.0722078	0.275442	0.146925	0.144968	0.568987	0.066367	0.0765764	0.56398	0.0641102	0.0731888	0.27878	0.147923	0.144654		0.274926	0.146455	0.145106	0.571893	0.0679011	0.0781132	0.564678	0.0646372	0.0735691	0.268014	0.174675	0.165332					0.640332	1.896	1.94139	0.739476	1.60554	1.62312	0.742349	1.6305	1.65057
	0.432656	0.382426	0.0582398	0.0582398	0.712673	0.677339	0.144929	0.158475	0.692787	0.13343	0.144837	0.424538	0.0727499	0.0613559	0.696926	0.135333	0.148179	0.694209	0.134087	0.145719	0.427243	0.0766939	0.0642806		0.423865	0.072118	0.0615154	0.699117	0.136606	0.14957	0.694598	0.13457	0.146007	0.415943	0.109329	0.0918442					0.751273	1.25619	1.29693	0.802791	0.925527	0.939967	0.807663	0.952997	0.968763
	0.331714	0.290092	0.10132	0.10132	0.477914	0.457585	0.0837298	0.0953581	0.462517	0.0737726	0.0835728	0.327276	0.110599	0.103908	0.46622	0.0753475	0.0864652	0.463545	0.0743387	0.0843292	0.329589	0.114539	0.1061		0.326782	0.110039	0.104007	0.467867	0.0764646	0.0876593	0.46388	0.0747545	0.0845751	0.327122	0.146968	0.131874					0.80667	1.63176	1.66104	0.832636	1.33421	1.34514	0.836665	1.35668	1.37426
	0.027267	0.101161	0.0871443	0.0871443	0.043785	0.0856116	0.318091	0.33504	0.0442748	0.303585	0.3178	0.0293145	0.0684398	0.0832947	0.0456583	0.306213	0.322144	0.0439657	0.304418	0.318914	0.0356124	0.0655463	0.0815727		0.0303166	0.0691079	0.083073	0.045299	0.307769	0.3239	0.0441905	0.305025	0.319278	0.0423905	0.0320023	0.0557623					1.12336	1.37286	1.42652	0.884909	1.03039	1.05015	0.901237	1.06337	1.08042
	0.137235	0.0739324	0.0501944	0.0501944	0.25433	0.221378	0.254375	0.272599	0.24307	0.241958	0.257379	0.132448	0.0308455	0.0467715	0.245174	0.243965	0.26106	0.243943	0.242664	0.258388	0.132035	0.027265	0.0442146		0.131578	0.0315364	0.0465323	0.246496	0.245322	0.262632	0.244085	0.243217	0.258685	0.126196	0.00573788	0.0187714					1.13525	1.46059	1.51464	0.893076	1.11275	1.13091	0.908828	1.14479	1.16208
	0.531547	0.488	0.0684908	0.0684908	0.227299	0.184678	0.290594	0.307191	0.245455	0.277	0.291006	0.537029	0.0497472	0.0647137	0.241995	0.279396	0.295028	0.244455	0.277776	0.292058	0.54485	0.0463854	0.0623854		0.535582	0.0504418	0.0644897	0.240074	0.280864	0.296679	0.243642	0.278346	0.292396	0.578838	0.0123168	0.0357594					1.25394	1.30145	1.35214	1.0355	0.967013	0.98605	1.052	0.99727	1.0141
	0.626001	0.58577	0.0445243	0.0445243	0.273905	0.23412	0.266995	0.270168	0.295826	0.251348	0.251952	0.632748	0.032461	0.0411448	0.29163	0.25495	0.258101	0.294577	0.252268	0.252957	0.641116	0.0342696	0.04601		0.631364	0.0327216	0.0410399	0.289305	0.25653	0.259778	0.293665	0.252823	0.253367	0.679439	0.0114419	0.0340482					0.962952	1.60338	1.64793	0.815792	1.2753	1.29026	0.827674	1.30277	1.3197
	0.481316	0.442557	0.0947131	0.0947131	0.148298	0.110866	0.306853	0.309976	0.169439	0.292054	0.292583	0.48686	0.0830825	0.0915708	0.165299	0.295498	0.298585	0.168235	0.29292	0.293533	0.493967	0.085051	0.0968347		0.48558	0.0833314	0.0915565	0.16306	0.296985	0.300173	0.167376	0.293445	0.293918	0.525679	0.0629231	0.0857391					0.101805	0.609557	0.638928	0.490862	0.192595	0.180644	0.461763	0.202331	0.199073
	0.194415	0.190024	0.10249	0.10249	0.0165885	0.0296067	0.295351	0.293581	0.00281193	0.281577	0.277705	0.197278	0.0987149	0.0999958	0.00564754	0.285016	0.283665	0.00358859	0.282386	0.278518	0.198971	0.101965	0.107185		0.196747	0.0987839	0.100029	0.00712976	0.286387	0.285051	0.00411528	0.282839	0.278887	0.225447	0.0846943	0.100711					0.183661	1.38924	1.44929	0.602139	1.23491	1.26228	0.569983	1.25134	1.27862
	0.162024	0.156423	0.222488	0.222488	0.0435818	0.0571687	0.042813	0.0379417	0.0300953	0.0531312	0.0491669	0.164529	0.220302	0.224513	0.0328333	0.0510403	0.0459983	0.0308541	0.0525409	0.0484964	0.166687	0.222284	0.224942		0.163988	0.219985	0.224512	0.0342832	0.0499097	0.0449319	0.0313739	0.0521776	0.0482253	0.192833	0.252371	0.246702					0.0298064	1.98508	2.02615	0.455271	1.66122	1.67742	0.423614	1.68609	1.70737
	0.161248	0.159209	0.197061	0.197061	0.0443039	0.0551076	0.0186278	0.0321073	0.0307853	0.00450769	0.0159594	0.164434	0.203975	0.200521	0.0336302	0.00720094	0.0200591	0.0315497	0.0053213	0.0169859	0.165142	0.20557	0.200727		0.163972	0.203496	0.200621	0.0350762	0.00872484	0.0216826	0.0320486	0.00587464	0.0173487	0.19062	0.235593	0.224426					0.234864	1.99843	2.03863	0.667235	1.67005	1.68633	0.630892	1.69491	1.71708
	0.0971791	0.0521796	0.00553316	0.00553316	0.117275	0.0896768	0.229795	0.22842	0.115944	0.213133	0.209763	0.0938189	0.00390049	0.00234125	0.117256	0.21723	0.216282	0.116112	0.214124	0.210756	0.0963524	0.00141238	0.00747347		0.093018	0.00367368	0.00225252	0.117368	0.218897	0.217957	0.115877	0.214658	0.211216	0.105706	0.021356	0.00375034					0.105576	1.39704	1.42981	0.49386	1.10197	1.11237	0.460493	1.12373	1.13844
	0.412135	0.409632	0.0799974	0.0799974	0.174714	0.177355	0.182891	0.185728	0.191589	0.163633	0.164623	0.416315	0.0920648	0.0842483	0.188055	0.16814	0.171341	0.190534	0.164777	0.165816	0.415639	0.0904975	0.0796466		0.416152	0.0917549	0.0843419	0.186297	0.170095	0.173321	0.189967	0.165425	0.166322	0.43399	0.116208	0.094651					0.128614	0.2505	0.304505	0.570034	0.150601	0.134551	0.535753	0.115244	0.102528
	0.440509	0.440132	0.0219944	0.0219944	0.202337	0.204656	0.222987	0.226908	0.21984	0.205599	0.207108	0.444727	0.0345513	0.0258432	0.216112	0.209609	0.213509	0.218752	0.206623	0.208215	0.443659	0.0330137	0.0213055		0.444605	0.0342432	0.0259486	0.214297	0.211377	0.215355	0.218165	0.207232	0.208673	0.464104	0.0580501	0.0356319					1.41054	1.38712	1.43471	1.24432	1.07179	1.08767	1.25634	1.10018	1.11589
	0.334408	0.305132	0.240272	0.240272	0.163668	0.14796	0.00823235	0.0107818	0.174806	0.02511	0.0295274	0.335162	0.241835	0.243635	0.173048	0.0210319	0.0230322	0.174161	0.0240958	0.0285309	0.336516	0.238962	0.237115		0.334554	0.241757	0.243617	0.171877	0.0193258	0.0213437	0.173627	0.0235525	0.028058	0.355222	0.25817	0.245894					1.44395	1.97886	2.01989	1.29833	1.66416	1.68044	1.31026	1.68801	1.71003
	0.0767529	0.0538385	0.151009	0.151009	0.0241425	0.00715588	0.10633	0.105474	0.0289524	0.0868092	0.0848414	0.0781445	0.161029	0.155103	0.0281217	0.0915273	0.0915369	0.0287118	0.0879832	0.0859936	0.0761342	0.158636	0.150031		0.0776863	0.160779	0.155166	0.0276426	0.0934938	0.0934593	0.0283931	0.0886055	0.0864869	0.073997	0.179915	0.163069					1.87047	1.85105	1.89584	1.63893	1.53129	1.54816	1.65919	1.55778	1.57743
	0.23773	0.260004	0.157503	0.157503	0.411112	0.408275	0.0775253	0.0776748	0.400536	0.0606426	0.0585445	0.235618	0.164242	0.161112	0.403402	0.0645682	0.0649963	0.401186	0.0616545	0.0595834	0.23638	0.162046	0.155425		0.235665	0.164064	0.161144	0.404351	0.0662814	0.0667497	0.401493	0.0622206	0.0600497	0.220689	0.183418	0.16589					1.90524	1.79986	1.84307	1.67462	1.47473	1.49089	1.69454	1.50132	1.52067
	0.438353	0.472978	0.110729	0.110729	0.625568	0.630622	0.137494	0.141732	0.612381	0.119171	0.121209	0.436176	0.122535	0.114629	0.616724	0.12313	0.127608	0.613096	0.120194	0.122335	0.441784	0.121013	0.110185		0.436329	0.122221	0.114729	0.617815	0.124889	0.12947	0.613521	0.120803	0.122799	0.434103	0.146191	0.124899					1.90162	1.80962	1.85504	1.65723	1.48892	1.50528	1.67851	1.51585	1.53495
	0.0443161	0.0493585	0.0249044	0.0249044	0.0190853	0.0382201	0.227416	0.231819	0.0253075	0.209653	0.211545	0.0458689	0.0371039	0.0288681	0.0222063	0.213764	0.218075	0.024915	0.210695	0.212685	0.0364435	0.0354695	0.0242841		0.0465597	0.0367929	0.0289708	0.0218126	0.215558	0.219969	0.0248863	0.211318	0.213163	0.0149669	0.061045	0.0393121					0.962154	1.7932	1.84142	0.709076	1.47344	1.49095	0.725323	1.50124	1.52011
	0.0542856	0.0672231	0.214602	0.214602	0.00415199	0.0277924	0.3855	0.375354	0.013302	0.371175	0.359862	0.0569417	0.224209	0.213429	0.00920397	0.375379	0.366413	0.0127271	0.37201	0.36056	0.0445164	0.230584	0.223953		0.0578004	0.223967	0.213503	0.00852563	0.376754	0.367655	0.0126531	0.372394	0.360956	0.0203311	0.220834	0.225243					0.977397	1.57206	1.6226	0.711308	1.2225	1.24051	0.727108	1.25323	1.27109
	0.0223864	0.0265866	0.173837	0.173837	0.0203712	0.0022181	0.360122	0.357938	0.0122007	0.342681	0.338414	0.0241804	0.172172	0.172179	0.0158617	0.347047	0.345322	0.0127029	0.343716	0.33944	0.0147371	0.176113	0.17968		0.0248449	0.172187	0.172137	0.0164513	0.348782	0.34707	0.0127914	0.344276	0.339918	0.00556107	0.161795	0.175679					1.09206	1.52603	1.57456	0.871318	1.17045	1.18798	0.889692	1.20182	1.2196
	0.0990696	0.0984243	0.237215	0.237215	0.0882601	0.0730164	0.464149	0.468235	0.0951558	0.447417	0.448811	0.099719	0.223382	0.234105	0.0919892	0.451306	0.455266	0.0949085	0.4484	0.449891	0.0908075	0.22515	0.238878		0.0995354	0.223673	0.233967	0.0914233	0.452992	0.457069	0.0946507	0.448992	0.450332	0.0722284	0.20163	0.22656					1.33958	1.51131	1.56194	1.12242	1.14846	1.16631	1.14629	1.1801	1.19763
	0.072935	0.0722389	0.828529	0.828529	0.0373489	0.0221066	1.02783	1.04974	0.0468944	1.01379	1.03052	0.0740462	0.783716	0.824874	0.0428503	1.01593	1.03582	0.0465045	1.0146	1.03174	0.0640679	0.781449	0.824552		0.0738768	0.784528	0.824432	0.0420459	1.01739	1.03781	0.046169	1.01529	1.03206	0.0453127	0.748472	0.804927					1.26148	1.68735	1.73575	1.04261	1.48109	1.49922	1.05836	1.4969	1.51877
	0.127346	0.134499	0.158588	0.158588	0.0953806	0.0850738	0.061469	0.0725101	0.104548	0.0471722	0.0566674	0.128649	0.164041	0.162071	0.100727	0.0501769	0.0609271	0.104151	0.0479866	0.0576583	0.119214	0.165406	0.162203		0.128602	0.163559	0.162206	0.0999291	0.0517061	0.0624643	0.103861	0.0485155	0.0580335	0.100569	0.193066	0.183984					1.38861	1.74904	1.7895	1.17776	1.48023	1.49637	1.19528	1.49835	1.51899
	1.20488	1.24253	0.240013	0.240013	0.718231	0.742662	0.0039472	0.01206	0.757943	0.0196789	0.0056088	1.21651	0.252233	0.244285	0.748686	0.0163832	0.00107989	0.755361	0.0187942	0.00447459	1.21781	0.253771	0.245064		1.21684	0.251598	0.244525	0.744557	0.0147093	0.00067134	0.754337	0.0181788	0.00407092	1.24814	0.282749	0.268287					1.48103	1.69836	1.74495	1.27458	1.48888	1.50627	1.29207	1.5044	1.52546
	1.22109	1.24974	0.229887	0.229887	0.702486	0.729531	0.0256798	0.00789216	0.742954	0.0381267	0.0224994	1.23325	0.242533	0.233266	0.733651	0.0359502	0.0190585	0.74031	0.0374291	0.0215186	1.2354	0.245853	0.235882		1.23339	0.241872	0.233492	0.729418	0.0345773	0.017567	0.739247	0.0368958	0.0212153	1.27015	0.27607	0.260163					1.42974	0.128046	0.180941	1.22001	0.256875	0.240721	1.24432	0.223759	0.212038
	1.17166	1.2138	0.29058	0.29058	0.712058	0.739304	0.0582963	0.0450408	0.749942	0.073914	0.0622071	1.18317	0.297552	0.294585	0.741099	0.0705143	0.057677	0.74746	0.0730326	0.0611208	1.1845	0.298496	0.294603		1.18359	0.297013	0.294769	0.737149	0.0688574	0.0560004	0.746516	0.0724598	0.0607198	1.21379	0.325669	0.316289					1.29368	1.50532	1.56056	1.05531	1.15262	1.17227	1.08062	1.1851	1.20298
	0.106566	0.118946	0.232956	0.232956	0.254986	0.246472	0.0206082	0.00862856	0.247821	0.0345197	0.0238507	0.104791	0.236836	0.236442	0.249081	0.0316015	0.0199023	0.248333	0.0337417	0.0228849	0.101057	0.238267	0.236944		0.104777	0.236336	0.236597	0.249795	0.0301182	0.0184293	0.248519	0.0332239	0.0225308	0.0786982	0.2647	0.258325					1.41006	1.98517	2.03093	1.17596	1.67265	1.69025	1.20171	1.69848	1.71922
	0.218141	0.234592	0.274443	0.274443	0.375696	0.369779	0.0840665	0.0736999	0.366975	0.0954755	0.0866566	0.216228	0.280259	0.277101	0.369024	0.0933208	0.0832395	0.367545	0.0948225	0.0858373	0.21481	0.28295	0.278583		0.216239	0.279771	0.277218	0.369839	0.0920714	0.0819671	0.367787	0.094383	0.0855469	0.196269	0.311298	0.301046					1.74639	1.15734	1.20243	1.57777	0.817433	0.833027	1.59349	0.846472	0.861859
	0.138639	0.124322	0.279877	0.279877	0.0078075	0.00331076	0.0863006	0.0761274	0.000192294	0.097887	0.0892804	0.139786	0.285953	0.282662	0.00125861	0.0956789	0.0857951	0.000756791	0.0972209	0.0884532	0.1449	0.288449	0.283909		0.139698	0.285465	0.282772	0.00206741	0.0944161	0.0845032	0.000948951	0.0967754	0.0881559	0.169685	0.317223	0.306694					0.626122	0.199475	0.253711	0.877603	0.204267	0.188553	0.862677	0.168966	0.156785
	1.78434	1.75172	0.252737	0.252737	1.20834	1.18613	0.0409807	0.0278504	1.2494	0.0542032	0.0430158	1.79619	0.263451	0.255847	1.24074	0.0516738	0.039101	1.2469	0.053452	0.0420541	1.79926	0.266407	0.2577		1.79519	0.262879	0.256009	1.23651	0.0502412	0.0375884	1.24542	0.05293	0.0417164	1.84562	0.296718	0.281633					0.570365	2.03389	2.08054	0.915407	1.71502	1.73223	0.893545	1.73947	1.76159
	1.79257	1.76406	0.117659	0.117659	1.21153	1.1945	0.101052	0.115607	1.25327	0.0868942	0.0993284	1.8044	0.130799	0.121477	1.24474	0.0897172	0.103614	1.25068	0.0876959	0.100369	1.80864	0.132666	0.122256		1.80347	0.130199	0.121697	1.24039	0.0912316	0.105225	1.24921	0.0882546	0.100723	1.85642	0.161686	0.144477					0.69765	2.03681	2.0801	1.00306	1.7137	1.73027	0.983889	1.7374	1.75951
	1.72915	1.69943	0.10053	0.10053	1.16232	1.14037	0.11491	0.126256	1.20031	0.10077	0.110429	1.7412	0.107702	0.104006	1.19255	0.103756	0.11476	1.19799	0.101572	0.111411	1.74502	0.108911	0.103937		1.74024	0.10721	0.104167	1.18861	0.105263	0.116296	1.1966	0.102103	0.111778	1.79328	0.135584	0.124313					1.82724	1.79028	1.83226	1.60173	1.46049	1.47619	1.62155	1.48731	1.50649
	0.209856	0.237239	0.298417	0.298417	0.387486	0.386483	0.102286	0.0858597	0.377484	0.113843	0.099382	0.207883	0.309938	0.301802	0.379997	0.111904	0.0962476	0.378099	0.113187	0.0984749	0.207718	0.313587	0.304937		0.208014	0.30929	0.30202	0.380895	0.110615	0.094865	0.378419	0.112696	0.0981905	0.189	0.344197	0.329853					1.87635	1.80969	1.85213	1.63576	1.4854	1.50128	1.65623	1.51177	1.53136
	0.486862	0.522789	0.0945459	0.0945459	0.689068	0.695197	0.121418	0.138181	0.676126	0.107679	0.121999	0.484437	0.112071	0.0984798	0.680308	0.110272	0.126142	0.676822	0.108459	0.123053	0.489801	0.114537	0.0999914		0.484584	0.11139	0.0987437	0.681372	0.111751	0.127769	0.677263	0.109029	0.12339	0.479764	0.145095	0.123332					1.82169	2.01052	2.05635	1.59128	1.698	1.71567	1.61128	1.72347	1.74462
	0.314884	0.30519	0.137099	0.137099	0.245577	0.255879	0.09467	0.110899	0.253712	0.0796335	0.0934276	0.316615	0.154554	0.141302	0.250411	0.0825849	0.0979649	0.253225	0.0804861	0.0945505	0.309199	0.156693	0.142408		0.316998	0.15388	0.14155	0.249815	0.0841918	0.0997099	0.253066	0.0810935	0.0949248	0.296711	0.187875	0.16624					0.202378	2.05138	2.09917	0.0121637	1.73488	1.75344	0.0153418	1.76087	1.78252
	0.231141	0.234777	0.142854	0.142854	0.131608	0.155746	0.0932629	0.118375	0.144271	0.099671	0.120588	0.233257	0.108756	0.143341	0.13951	0.0971167	0.120143	0.143474	0.0992025	0.120561	0.225364	0.104969	0.140126		0.233884	0.109546	0.142719	0.138459	0.09653	0.11998	0.143286	0.0992515	0.120262	0.209878	0.0898943	0.134516					0.191411	1.98166	2.02908	0.0235148	1.67851	1.69678	0.00321786	1.70437	1.72494
	0.211842	0.222371	0.109001	0.109001	0.0956265	0.118478	0.0903207	0.116144	0.110083	0.0941266	0.115847	0.215078	0.075705	0.10899	0.10467	0.0921527	0.115979	0.109188	0.0938218	0.11598	0.204288	0.0719324	0.105879		0.215846	0.0764892	0.108405	0.103465	0.0918265	0.116072	0.108952	0.0939543	0.115753	0.187381	0.0549606	0.0983945					0.337474	1.98413	2.0344	0.174613	1.67509	1.6946	0.200675	1.70225	1.72312
	0.406495	0.427778	0.0179057	0.0179057	0.162544	0.182206	0.219276	0.23559	0.18182	0.202789	0.21709	0.412332	0.0307995	0.0223733	0.177365	0.206407	0.222	0.180566	0.203714	0.218272	0.410484	0.0313048	0.022078		0.412598	0.0301845	0.0226504	0.175383	0.208135	0.223815	0.180056	0.204345	0.21869	0.432667	0.0578663	0.0424425					0.862852	2.03718	2.08752	1.2004	1.72499	1.74459	1.17277	1.75199	1.77333
	0.467556	0.482795	0.0861637	0.0861637	0.173091	0.187331	0.121872	0.137067	0.195823	0.108248	0.121604	0.473512	0.0965564	0.0898859	0.190943	0.11102	0.125594	0.194349	0.109013	0.1226	0.472215	0.0981766	0.0906852		0.473698	0.0959613	0.0901262	0.188576	0.112486	0.127123	0.193673	0.109553	0.122942	0.494192	0.124992	0.111623					0.838837	1.68493	1.73458	1.01878	1.35289	1.37171	0.99592	1.38292	1.4018
	0.415807	0.428478	0.0707335	0.0707335	0.129614	0.143773	0.146753	0.16101	0.151561	0.132127	0.144535	0.421805	0.0806039	0.0745202	0.146796	0.135227	0.148925	0.150139	0.132951	0.145583	0.420562	0.0817634	0.0746989		0.421945	0.0800411	0.0747449	0.144522	0.136779	0.150537	0.14949	0.133509	0.145952	0.443535	0.107991	0.0947855					0.883129	1.64534	1.69662	1.16348	1.30032	1.31739	1.13579	1.33019	1.34862
	0.46353	0.476241	0.121423	0.121423	0.193902	0.215105	0.353756	0.358539	0.216493	0.337496	0.339557	0.46922	0.105791	0.117858	0.211252	0.341212	0.345815	0.215023	0.338448	0.340618	0.467448	0.107065	0.122062		0.469375	0.106137	0.117715	0.208927	0.342857	0.347586	0.214419	0.339036	0.341043	0.489113	0.0818794	0.107949					1.93563	1.59429	1.64395	1.64078	1.25425	1.27304	1.66335	1.28506	1.30363
	0.0342963	0.0277207	0.0756175	0.0756175	0.120416	0.107254	0.302672	0.304846	0.112605	0.286076	0.285834	0.0361199	0.0614826	0.0721927	0.113685	0.289988	0.292244	0.113197	0.287051	0.286875	0.0417235	0.0628355	0.0764998		0.0361512	0.0618048	0.072056	0.114526	0.291656	0.293989	0.113377	0.287622	0.287318	0.0683781	0.038641	0.0632295					0.000363781	1.73448	1.78573	0.400015	1.4075	1.42652	0.364218	1.43716	1.45602
	0.381528	0.406667	0.0456276	0.0456276	0.561123	0.560333	0.284532	0.28937	0.549353	0.266965	0.270139	0.379306	0.0303511	0.0418602	0.552833	0.270912	0.276346	0.550041	0.267948	0.271229	0.381878	0.0315175	0.0458951		0.379364	0.0307056	0.0417241	0.553856	0.272703	0.278156	0.550391	0.268557	0.27166	0.369357	0.00559407	0.0308266					1.37567	1.76385	1.81401	1.41395	1.44009	1.45912	1.41005	1.46954	1.48883
	0.0480866	0.0539308	0.0271422	0.0271422	0.040043	0.0501025	0.23259	0.248434	0.0383384	0.220301	0.233651	0.0486562	0.00989853	0.0236851	0.0372257	0.222402	0.237334	0.0384581	0.220995	0.234612	0.057692	0.00650126	0.021322		0.0481072	0.0105657	0.0234672	0.037643	0.223737	0.238841	0.0386037	0.221517	0.234915	0.0890365	0.0262256	0.00416078					1.44586	1.71426	1.76089	1.45883	1.39241	1.41122	1.45665	1.42223	1.44083
	0.010387	0.0360233	0.00132524	0.00132524	0.244561	0.271843	0.167631	0.154358	0.230002	0.153988	0.139798	0.00719611	0.0165135	0.000325669	0.232833	0.158007	0.146196	0.230783	0.154801	0.140423	0.00498111	0.0231984	0.0115862		0.00813069	0.0161534	0.00047791	0.234373	0.159322	0.147327	0.231439	0.155148	0.140808	0.0234602	0.0171022	0.0153394					1.34845	1.40781	1.45533	1.40684	1.071	1.08856	1.40081	1.10211	1.11941
	0.0813399	0.0594355	0.0495465	0.0495465	0.115831	0.140447	0.252996	0.247105	0.104044	0.236933	0.22932	0.0838679	0.0519957	0.0472944	0.106168	0.241146	0.23604	0.104666	0.237883	0.230209	0.0863453	0.0566684	0.0559583		0.0830258	0.0519203	0.0473342	0.107436	0.242728	0.237578	0.105226	0.23837	0.230653	0.112478	0.0423013	0.0521632					0.976166	1.23568	1.28327	1.03075	0.896187	0.913015	1.03047	0.92584	0.941792
	0.145162	0.122042	0.148991	0.148991	0.11177	0.136909	0.0138789	0.00522637	0.0947646	0.000885773	0.0202811	0.14893	0.126201	0.149586	0.0983745	0.00376277	0.0133531	0.0956889	3.8147e-06	0.0196802	0.149925	0.117836	0.136287		0.148061	0.126745	0.149353	0.100145	0.00516241	0.0122335	0.0964102	0.000321055	0.0192489	0.177337	0.119647	0.128715					1.05304	1.27465	1.32042	1.35127	0.946953	0.963324	1.32796	0.975373	0.991318
	0.147083	0.150257	0.148633	0.148633	0.0443602	0.036713	0.0570285	0.0700696	0.0565789	0.0446434	0.0557114	0.14988	0.160194	0.151862	0.0528076	0.0469194	0.059387	0.0559311	0.0453536	0.0566297	0.143047	0.163159	0.15372		0.149781	0.15961	0.152024	0.0516374	0.048268	0.060816	0.0555186	0.0458499	0.0569418	0.134846	0.194275	0.178322					1.2945	1.98135	2.02294	1.48886	1.67186	1.68832	1.48493	1.69481	1.71722
	0.288692	0.272092	0.147381	0.147381	0.275524	0.25343	0.0751977	0.0896063	0.279722	0.061241	0.0734687	0.289106	0.160749	0.150613	0.277839	0.0639078	0.0776194	0.279634	0.0620351	0.0745014	0.282266	0.163843	0.152638		0.288686	0.160135	0.150807	0.277519	0.0654088	0.0792338	0.279368	0.0625915	0.0748559	0.26926	0.19488	0.176924					0.262481	1.97462	2.01376	0.71022	1.65736	1.6726	0.676935	1.68026	1.70211
	0.187115	0.176436	0.363434	0.363434	0.0941135	0.0775125	0.171212	0.167184	0.105507	0.182704	0.179028	0.189392	0.356475	0.36548	0.101656	0.180387	0.175895	0.104964	0.182046	0.178314	0.181009	0.358817	0.366488		0.189101	0.356183	0.365413	0.100623	0.179122	0.17476	0.104524	0.181671	0.178001	0.169818	0.38547	0.390341					0.341195	1.69071	1.74484	0.773036	1.45274	1.47523	0.741365	1.47256	1.49733
	0.0482239	0.0789334	0.375029	0.375029	0.100566	0.121272	0.208777	0.207604	0.101312	0.217146	0.216198	0.048818	0.368622	0.377057	0.100255	0.215473	0.213749	0.101229	0.216664	0.2157	0.0455564	0.370844	0.377906		0.0495612	0.368329	0.377006	0.100238	0.214529	0.212961	0.101441	0.2164	0.215472	0.0277988	0.398033	0.400997					1.79743	1.77579	1.82579	1.62353	1.52002	1.53956	1.64197	1.53984	1.56291
	0.0492115	0.0753395	0.334567	0.334567	0.0689144	0.093902	0.148973	0.145155	0.0705133	0.159749	0.156364	0.0506807	0.325064	0.336346	0.0690911	0.157574	0.153408	0.0703444	0.159124	0.155684	0.0477005	0.327261	0.337137		0.0512956	0.324821	0.336255	0.0689928	0.156376	0.152335	0.0705371	0.158764	0.155393	0.0336627	0.353467	0.35969					1.79213	1.63676	1.68637	1.6212	1.39248	1.41157	1.63791	1.41124	1.43394
	0.0732173	0.10785	0.160675	0.160675	0.0950094	0.120974	0.0566547	0.0680774	0.0979679	0.0426537	0.0521171	0.074629	0.1677	0.164163	0.0961574	0.0455654	0.0563514	0.097714	0.0434532	0.0530959	0.0706431	0.169146	0.164343		0.0754271	0.1672	0.164307	0.0959253	0.0470656	0.0578739	0.0978748	0.0439783	0.0534557	0.0532492	0.197063	0.18606					1.01064	1.79717	1.84551	1.10233	1.47226	1.49074	1.10126	1.50061	1.52033
	0.376687	0.355765	0.252511	0.252511	0.169956	0.157937	0.0177183	0.00356837	0.188226	0.032826	0.0206936	0.380961	0.265046	0.256519	0.184112	0.0297869	0.01626	0.187138	0.0319654	0.019605	0.378418	0.267144	0.257568		0.380477	0.264439	0.256717	0.182264	0.0281726	0.0145572	0.186453	0.03138	0.0192181	0.384942	0.298315	0.28218					1.31404	1.55923	1.61127	1.46805	1.20791	1.22643	1.46297	1.23908	1.25678
	0.223653	0.20954	0.221582	0.221582	0.0104137	0.0187163	0.012073	0.0271731	0.00981802	0.00286395	0.0100243	0.228492	0.236322	0.22556	0.00521976	7.01116e-05	0.0144381	0.00859377	0.00201474	0.0111171	0.226094	0.238898	0.226967		0.228103	0.235691	0.225771	0.00316008	0.00167177	0.0161499	0.00787992	0.0014184	0.0115009	0.233994	0.270528	0.251925					1.18828	1.81321	1.86467	1.33159	1.4888	1.50823	1.3257	1.51819	1.53765
	0.227535	0.220865	0.172382	0.172382	0.0375646	0.0268991	0.0512934	0.0669082	0.0543904	0.0372536	0.0505047	0.23166	0.188968	0.17629	0.0505499	0.0399052	0.0547019	0.0533948	0.0380559	0.0515634	0.230452	0.191639	0.177926		0.231393	0.188309	0.176518	0.0488491	0.0414133	0.0563529	0.0527599	0.0386259	0.0519107	0.236994	0.223672	0.202774					1.91454	1.80144	1.85428	1.62173	1.45932	1.48039	1.64406	1.4909	1.51087
	0.00820024	0.0166662	0.186885	0.186885	0.230425	0.249287	0.0291211	0.0435241	0.21705	0.0154977	0.0277105	0.0113305	0.200899	0.190588	0.21948	0.0181214	0.0318351	0.217799	0.0162697	0.0287201	0.0142272	0.203194	0.191766		0.0105008	0.200285	0.190799	0.220905	0.0195903	0.033411	0.218384	0.0168197	0.0290595	0.0455881	0.233491	0.215077					1.92505	1.5375	1.5933	1.62539	1.49322	1.51404	1.64813	1.50057	1.51858
	0.0163463	0.013898	0.151509	0.151509	0.221028	0.24468	0.0692054	0.0853426	0.207723	0.0552915	0.0689644	0.0193295	0.169255	0.155437	0.209912	0.0579025	0.0731709	0.208462	0.0560832	0.0700195	0.0229845	0.17186	0.157001		0.0184115	0.168578	0.155688	0.211341	0.0593969	0.0748215	0.209088	0.0566524	0.0703653	0.0558896	0.203476	0.181233					1.19001	2.04063	2.08887	1.2124	1.7288	1.74757	1.21502	1.75509	1.7764
	0.0403474	0.0357829	0.303859	0.303859	0.156245	0.169095	0.137869	0.136464	0.151019	0.147015	0.145693	0.0392347	0.291782	0.305391	0.151176	0.145173	0.143176	0.151313	0.14648	0.145149	0.0329516	0.294004	0.306181		0.0397647	0.291577	0.305289	0.151892	0.144138	0.142323	0.151568	0.146198	0.144891	0.00563881	0.318751	0.32756					1.21384	1.95092	1.99325	1.23922	1.64184	1.6589	1.24189	1.66469	1.68776
	0.0787906	0.0704987	0.222193	0.222193	0.176194	0.186372	0.0292803	0.0193028	0.172401	0.0406941	0.0321801	0.0779205	0.227157	0.224766	0.172153	0.0385482	0.0288196	0.172625	0.0400432	0.0313711	0.0711058	0.22976	0.226389		0.0784034	0.226674	0.22487	0.172742	0.0372903	0.0275599	0.17282	0.0396076	0.0310745	0.0431254	0.258654	0.249601					1.06978	0.692468	0.743723	1.1372	0.249291	0.263601	1.13591	0.284909	0.298607
	0.119947	0.137195	0.248291	0.248291	0.00829702	0.0300742	0.0594305	0.0491553	0.022873	0.0733406	0.0641544	0.123169	0.248569	0.251015	0.0175182	0.070338	0.060184	0.0219732	0.0725526	0.0632157	0.113489	0.250899	0.252341		0.123995	0.248113	0.251114	0.0162793	0.0688448	0.0587378	0.0217251	0.0720504	0.0628523	0.097316	0.27698	0.273769					0.520462	0.702932	0.75205	0.634632	0.27488	0.288644	0.634346	0.308873	0.322261
	0.143807	0.155978	0.139712	0.139712	0.0328733	0.0562701	0.394888	0.405466	0.0462988	0.377755	0.385826	0.147005	0.127016	0.136028	0.0413576	0.381443	0.391467	0.0454564	0.378742	0.387008	0.137594	0.126933	0.137948		0.147734	0.127456	0.13591	0.0402173	0.383217	0.393384	0.0452486	0.379376	0.38745	0.122871	0.096769	0.116223					0.644439	0.223203	0.279074	0.740042	0.172224	0.157431	0.739527	0.138939	0.127354
	0.0770361	0.0911027	0.192262	0.192262	0.0497607	0.024686	0.448706	0.45944	0.0347382	0.431765	0.439916	0.0807722	0.175515	0.188197	0.0401491	0.435395	0.445551	0.0356847	0.432742	0.441084	0.0705514	0.174833	0.189431		0.0814699	0.176038	0.188043	0.0414497	0.43715	0.447455	0.0359238	0.433375	0.441527	0.0562356	0.142691	0.166169					1.34319	0.316146	0.371737	1.21763	0.0928858	0.0773642	1.23544	0.058128	0.0458125
	0.587653	0.572117	0.326262	0.326262	0.920285	0.909641	0.133963	0.125698	0.888422	0.145472	0.139953	0.579542	0.327143	0.328837	0.89729	0.143109	0.136341	0.89035	0.144811	0.139185	0.588743	0.328698	0.328889		0.579264	0.326768	0.32888	0.900421	0.141864	0.134919	0.891214	0.144399	0.138877	0.588487	0.355708	0.35027					1.21523	0.28077	0.335695	1.12278	0.118152	0.102641	1.13818	0.083894	0.0715423
	0.179767	0.159222	0.254766	0.254766	0.115891	0.117703	0.0543625	0.0440435	0.124829	0.0664815	0.0578714	0.181482	0.26149	0.257644	0.120883	0.0641398	0.0542228	0.124363	0.0657879	0.0570132	0.171021	0.263952	0.258835		0.181722	0.261002	0.257756	0.12027	0.0628229	0.0528723	0.124128	0.0653228	0.0567019	0.151293	0.293318	0.282102					1.21672	0.814775	0.865059	1.13184	0.433426	0.449514	1.14774	0.465819	0.480652
	0.198942	0.17509	0.309827	0.309827	0.139657	0.139674	0.120057	0.111484	0.148027	0.131791	0.12457	0.200478	0.313087	0.312176	0.144256	0.129475	0.121039	0.147598	0.131121	0.123758	0.19023	0.315774	0.31357		0.200664	0.312647	0.312251	0.143708	0.128194	0.119768	0.147367	0.130683	0.123453	0.170765	0.343785	0.335979					0.493535	1.19545	1.24023	0.606468	0.860689	0.876195	0.607882	0.889602	0.905305
	0.184119	0.160779	0.161866	0.161866	0.106939	0.107083	0.0587695	0.073345	0.11607	0.0435645	0.0563123	0.186111	0.171123	0.165689	0.112087	0.0467971	0.0608016	0.11559	0.0444214	0.0573938	0.174929	0.1724	0.166013		0.186304	0.170559	0.165903	0.111462	0.0484091	0.0624685	0.115343	0.0450024	0.0577828	0.155507	0.199321	0.186979					0.323382	1.63025	1.68229	0.419734	1.27967	1.29939	0.422179	1.31137	1.33
	0.876658	0.829362	0.253378	0.253378	0.510446	0.481349	0.44477	0.452248	0.536656	0.433134	0.438734	0.883783	0.244672	0.250913	0.53112	0.435607	0.442838	0.535124	0.433789	0.439521	0.88394	0.243756	0.25177		0.88276	0.245065	0.250808	0.528471	0.43683	0.444125	0.534056	0.434228	0.439818	0.909247	0.216263	0.231624					0.486871	1.00418	1.05602	0.558887	0.613232	0.631502	0.56335	0.648044	0.664354
	0.223663	0.242352	0.294713	0.294713	0.37407	0.369321	0.476481	0.485721	0.366318	0.466006	0.473274	0.2221	0.284059	0.292333	0.367907	0.468018	0.476855	0.366841	0.466601	0.474026	0.218855	0.28203	0.291837		0.222172	0.284517	0.292216	0.368646	0.469135	0.478072	0.367066	0.467014	0.474287	0.196938	0.252914	0.26984					0.275241	1.6482	1.6988	0.386264	1.31074	1.32991	0.377334	1.34103	1.35967
	0.266746	0.312933	0.00311701	0.00311701	0.131858	0.154239	0.0260346	0.011329	0.143379	0.02304	0.00789571	0.271895	0.0201144	0.00508016	0.140145	0.0255768	0.0123718	0.142565	0.0231333	0.00777493	0.272009	0.0304776	0.019498		0.272548	0.0195932	0.00509397	0.138926	0.0256863	0.012291	0.142441	0.0230943	0.00782255	0.274207	0.0380269	0.0354608					0.286379	1.90335	1.95502	0.377513	1.72283	1.74044	0.36764	1.73802	1.75695
	0.0262598	0.0655077	0.0109146	0.0109146	0.0528046	0.0467997	0.233367	0.250787	0.0468594	0.219187	0.23391	0.030223	0.00780545	0.00703619	0.0486221	0.22175	0.23814	0.0472588	0.219994	0.235003	0.0306654	0.0107187	0.00520718		0.0307601	0.00712263	0.00679846	0.0492424	0.223278	0.239859	0.0473255	0.220591	0.235358	0.0305681	0.0435544	0.0200471					1.44908	1.93553	1.99166	1.41631	1.75263	1.77233	1.42007	1.76926	1.78898
	0.0153678	0.055291	0.060822	0.060822	0.0483284	0.0266128	0.162798	0.179069	0.04282	0.148971	0.162776	0.0190911	0.0790357	0.0647389	0.0447974	0.151497	0.166876	0.0432356	0.149756	0.163833	0.0191195	0.0821169	0.0668324		0.0196671	0.0783473	0.064977	0.0453733	0.152988	0.168526	0.0431688	0.150331	0.164173	0.0171031	0.115345	0.0927545					1.54475	1.87454	1.92908	1.48492	1.71969	1.739	1.48914	1.73413	1.75331
	0.535171	0.57789	0.242496	0.242496	0.697994	0.708238	0.238973	0.253759	0.68712	0.240091	0.255327	0.533735	0.221993	0.240094	0.690927	0.237994	0.251286	0.687667	0.240114	0.255561	0.539523	0.210767	0.22495		0.534007	0.222628	0.240065	0.691765	0.238071	0.251558	0.688061	0.240205	0.255575	0.533152	0.198883	0.205103					1.42464	1.82284	1.87281	1.43982	1.6753	1.69181	1.43877	1.68758	1.70561
	0.484909	0.522084	0.421227	0.421227	0.669642	0.677001	0.264472	0.257504	0.656508	0.272462	0.267023	0.483445	0.4238	0.42303	0.660907	0.271542	0.265146	0.657202	0.272065	0.266528	0.486709	0.428248	0.426413		0.483666	0.423349	0.423043	0.661977	0.270721	0.264357	0.657646	0.271788	0.266347	0.477964	0.457149	0.452785					1.60925	0.938998	0.993309	1.37554	0.541514	0.558355	1.39524	0.575408	0.590624
	0.282767	0.27865	0.231787	0.231787	0.188213	0.176627	0.388171	0.403847	0.198304	0.379682	0.391046	0.283615	0.196577	0.228186	0.195868	0.381033	0.395349	0.197737	0.380145	0.391806	0.282922	0.195484	0.229591		0.283404	0.197221	0.227838	0.194867	0.381893	0.396604	0.19732	0.380601	0.391971	0.279684	0.16666	0.21398					1.5615	1.10759	1.1625	1.32525	0.722912	0.741485	1.34511	0.757465	0.773775
	0.086231	0.076057	0.0109559	0.0109559	0.186365	0.194045	0.17018	0.179538	0.159765	0.159746	0.165402	0.0898946	0.0147436	0.00844735	0.166882	0.161872	0.170463	0.161315	0.160335	0.16619	0.0853501	0.0139426	0.0121423		0.0896015	0.014316	0.00816566	0.169485	0.162913	0.171784	0.162181	0.160791	0.166422	0.0845538	0.0364379	0.00108686					1.58868	1.04028	1.09414	1.36468	0.65585	0.674583	1.38359	0.68966	0.706335
	0.0330198	0.035539	0.429245	0.429245	0.127567	0.134247	0.628516	0.643047	0.115513	0.615503	0.625696	0.0312542	0.397632	0.425133	0.118404	0.617839	0.631109	0.116224	0.616257	0.626729	0.0329756	0.398621	0.425976		0.0314372	0.398049	0.424752	0.119625	0.619172	0.632823	0.116666	0.616844	0.627035	0.0356766	0.374965	0.411966					0.875725	1.98857	2.03225	0.923176	1.67141	1.68894	0.922921	1.69586	1.71855
	0.262124	0.262655	0.114289	0.114289	0.228503	0.206339	0.0928724	0.106897	0.232466	0.0793213	0.0914303	0.263107	0.124919	0.117629	0.23085	0.0820337	0.0954888	0.232388	0.0800898	0.0924136	0.257992	0.127134	0.118841		0.262788	0.124334	0.117837	0.230488	0.0834882	0.0970128	0.232151	0.0806194	0.092758	0.25198	0.15489	0.140293					0.924597	1.587	1.64278	0.930402	1.23366	1.2542	0.933594	1.26627	1.28488
	0.214568	0.217452	0.135422	0.135422	0.144174	0.127558	0.145248	0.169366	0.15322	0.146654	0.166667	0.216292	0.0977763	0.134718	0.14992	0.145317	0.167568	0.152831	0.146498	0.166928	0.208988	0.094104	0.131688		0.216062	0.0986233	0.134103	0.149088	0.145226	0.167887	0.152488	0.146694	0.166782	0.200424	0.0747226	0.122363					1.5204	1.76398	1.80879	1.2923	1.54884	1.5631	1.31172	1.56385	1.58273
	0.192178	0.180649	0.0782657	0.0782657	0.100409	0.0742405	0.0860148	0.111071	0.110892	0.0885105	0.109479	0.193957	0.0436301	0.0775257	0.106947	0.0868629	0.109981	0.110481	0.0882858	0.109682	0.18497	0.0400277	0.0746652		0.193509	0.0444403	0.0769483	0.106026	0.086671	0.110205	0.110032	0.0884557	0.109498	0.175404	0.020683	0.0651354					1.41841	1.78898	1.83531	1.18925	1.59536	1.61095	1.20878	1.6099	1.62908
	0.838219	0.782301	0.0877676	0.0877676	0.919784	0.890476	0.127777	0.152235	0.909893	0.126988	0.147331	0.834638	0.0500992	0.0864926	0.911679	0.126141	0.148716	0.910664	0.126965	0.147727	0.83345	0.0463363	0.0833882		0.833947	0.0509706	0.085901	0.912861	0.126277	0.149268	0.910782	0.127233	0.147647	0.830299	0.0247017	0.0718037					1.93977	1.76704	1.8143	1.66774	1.56648	1.58224	1.68908	1.58149	1.60071
	0.693218	0.650187	0.15557	0.15557	0.855513	0.834704	0.0771895	0.0908269	0.838073	0.0613331	0.0733351	0.688286	0.163436	0.159663	0.842515	0.064819	0.0779957	0.839215	0.0622237	0.0744369	0.691838	0.164098	0.15939		0.687751	0.162891	0.159872	0.844343	0.0664962	0.0797001	0.839594	0.0628159	0.0748455	0.691495	0.190598	0.180221					1.95736	0.346785	0.40005	1.66554	0.0561623	0.0404013	1.68716	0.021449	0.0087127
	0.308013	0.271974	0.111747	0.111747	0.425402	0.406045	0.0972719	0.110496	0.41197	0.0838201	0.0951141	0.304015	0.122315	0.115403	0.415229	0.0865349	0.0992369	0.412876	0.0845802	0.0960859	0.306286	0.123761	0.115683		0.303517	0.121759	0.115607	0.416682	0.0879729	0.100744	0.413149	0.0851073	0.0964273	0.306621	0.151098	0.136411					1.92552	0.488912	0.543215	1.63592	0.0842061	0.0990508	1.65764	0.118427	0.13133
	0.160057	0.179121	0.18689	0.18689	0.317531	0.31254	0.429022	0.443612	0.30993	0.414496	0.425577	0.158324	0.168818	0.18276	0.311364	0.417198	0.430476	0.310448	0.415326	0.426696	0.155159	0.166799	0.182182		0.158404	0.169436	0.182566	0.3121	0.418748	0.432265	0.310673	0.415926	0.427092	0.132435	0.133423	0.156961					1.53857	0.458971	0.513991	1.31279	0.0572391	0.0739919	1.3383	0.0921451	0.105883
	0.119461	0.104134	0.140812	0.140812	0.101054	0.0911905	0.376733	0.393116	0.100318	0.361789	0.37539	0.126624	0.119717	0.136912	0.101126	0.364568	0.379965	0.100336	0.362646	0.37652	0.129418	0.11676	0.13486		0.126247	0.12041	0.136665	0.101091	0.366164	0.381759	0.100342	0.363263	0.376892	0.168429	0.0827554	0.108869					1.37737	1.72081	1.7728	1.21994	1.38066	1.40242	1.23068	1.41263	1.43244
	0.221043	0.208366	0.587739	0.587739	0.308555	0.290972	0.388878	0.394558	0.300156	0.402864	0.410774	0.22007	0.590563	0.59102	0.302661	0.400216	0.405202	0.300693	0.401952	0.409914	0.226317	0.590313	0.586344		0.219603	0.59052	0.590921	0.303442	0.398734	0.403727	0.300884	0.401474	0.409499	0.224969	0.608794	0.592449					1.47203	1.82597	1.87946	1.29463	1.50348	1.52509	1.30874	1.53372	1.55381
	0.215707	0.223645	0.0945601	0.0945601	0.0361025	0.0207401	0.0714103	0.0889145	0.0167845	0.0757124	0.0896891	0.220297	0.0734337	0.0950038	0.020995	0.0738012	0.0898139	0.018042	0.075401	0.0897046	0.218958	0.0703931	0.093229		0.220483	0.0740068	0.0945686	0.0229706	0.0734324	0.08975	0.0186142	0.0754496	0.0894978	0.253341	0.0564884	0.0882882					0.026486	1.80291	1.84558	0.172289	1.46907	1.48482	0.158228	1.49618	1.51501
	0.0636466	0.0810439	0.133215	0.133215	0.191051	0.18602	0.125087	0.146749	0.186788	0.128029	0.146065	0.0625324	0.1063	0.133182	0.186993	0.126344	0.146435	0.18713	0.127788	0.146195	0.05688	0.102932	0.1308		0.0626454	0.106981	0.132685	0.18745	0.126114	0.146539	0.187264	0.127912	0.146009	0.0315489	0.086599	0.123695					0.0485504	1.76833	1.81531	0.0829839	1.43787	1.45574	0.0710494	1.46648	1.48596
	0.0116747	0.0051596	0.0437108	0.0437108	0.0932552	0.0889838	0.17195	0.188801	0.0913067	0.158207	0.172507	0.0122863	0.0623924	0.0476644	0.0907451	0.160792	0.176715	0.091516	0.158985	0.173565	0.0192332	0.0648144	0.0490761		0.0121319	0.0617066	0.0479407	0.0909949	0.162264	0.178355	0.0915883	0.159558	0.173904	0.0460374	0.0954048	0.072136					0.0382755	1.94801	1.98735	0.470861	1.64575	1.66164	0.440068	1.66981	1.69113
	0.0716332	0.0810162	0.0567064	0.0567064	0.202497	0.217125	0.148782	0.165778	0.194699	0.135795	0.150278	0.0703459	0.074931	0.0604915	0.195912	0.13819	0.154262	0.195117	0.136524	0.151282	0.0683958	0.0774234	0.0620065		0.0708404	0.0742487	0.0607708	0.196778	0.139588	0.155819	0.195495	0.137075	0.151598	0.0486888	0.107173	0.0843768					0.00953838	2.08194	2.13168	0.38872	1.77178	1.79111	0.362304	1.79807	1.81963
	0.119638	0.110236	0.133814	0.133814	0.101008	0.120593	0.358495	0.367702	0.0853448	0.341417	0.347532	0.12296	0.114919	0.13044	0.088672	0.34511	0.353742	0.0862174	0.342413	0.348712	0.122921	0.11536	0.133406		0.122458	0.115355	0.130248	0.0902659	0.346851	0.355681	0.0868048	0.343058	0.349155	0.145288	0.0885526	0.117286					0.077674	2.03196	2.08501	0.433807	1.72535	1.74637	0.410455	1.75282	1.77479
	0.0728323	0.0609195	0.118754	0.118754	0.187068	0.202298	0.348009	0.35398	0.168533	0.331232	0.334402	0.0769606	0.099203	0.115424	0.172724	0.335026	0.34072	0.169584	0.332213	0.335514	0.076345	0.0995191	0.118697		0.0763868	0.0996643	0.115281	0.174637	0.336725	0.342562	0.170281	0.332815	0.335953	0.100245	0.0711918	0.101466					1.889	2.09434	2.14568	1.63815	1.78551	1.80561	1.65887	1.81232	1.83427
	0.185986	0.193594	0.0264278	0.0264278	0.0540441	0.0455615	0.27931	0.285533	0.0612483	0.261853	0.265336	0.187431	0.00980755	0.0222623	0.0603117	0.265797	0.271745	0.0608371	0.262876	0.266489	0.191934	0.0107652	0.0259826		0.187023	0.0102087	0.0221208	0.05943	0.267568	0.273659	0.0605514	0.263499	0.266946	0.217667	0.0171084	0.00891783					1.83879	1.93073	1.9817	1.60384	1.66186	1.67978	1.62383	1.68352	1.70358
	0.986399	0.940726	0.391645	0.391645	0.47975	0.443984	0.234964	0.224447	0.516851	0.24495	0.237775	0.996694	0.413578	0.394733	0.507863	0.243242	0.233404	0.51475	0.244365	0.236988	0.993292	0.414203	0.392739		0.995572	0.413101	0.395001	0.504193	0.242198	0.232137	0.513346	0.243912	0.236753	1.02642	0.43588	0.402752					0.536509	1.83855	1.88992	0.914639	1.55581	1.57123	0.890418	1.57644	1.59578
	0.909773	0.858294	0.563201	0.563201	0.420343	0.379766	0.350717	0.348547	0.451756	0.365536	0.365919	0.919218	0.573801	0.567141	0.444142	0.362465	0.360209	0.450025	0.36463	0.364947	0.915668	0.573114	0.563031		0.918005	0.573545	0.567202	0.441057	0.360927	0.35859	0.448758	0.364092	0.364543	0.946924	0.594891	0.573389					0.537302	2.01565	2.06919	0.90211	1.72799	1.74794	0.877837	1.75181	1.7734
	0.739561	0.688893	0.464603	0.464603	0.244603	0.205479	0.252201	0.248802	0.281599	0.26782	0.267165	0.749424	0.477234	0.468252	0.272433	0.26467	0.261309	0.279532	0.266861	0.266122	0.745078	0.47687	0.464524		0.748229	0.476949	0.468345	0.2688	0.263049	0.25958	0.278118	0.266286	0.265696	0.776046	0.498141	0.474133					0.387279	1.81224	1.86349	0.74239	1.68777	1.70482	0.71729	1.69881	1.71651
	0.0276777	0.0388493	0.199157	0.199157	0.120979	0.100368	0.446068	0.459961	0.104347	0.429308	0.440663	0.0315661	0.181574	0.195141	0.11018	0.432695	0.445821	0.105364	0.430271	0.441865	0.0216644	0.179289	0.194071		0.0322443	0.182194	0.194954	0.111627	0.434461	0.447745	0.105684	0.430921	0.442297	0.0087869	0.145715	0.168323					0.759122	0.673193	0.734649	1.04078	0.405721	0.420961	1.01206	0.433224	0.44385
	0.0794461	0.0851562	0.128541	0.128541	0.0485046	0.0261524	0.417971	0.430597	0.0347917	0.397731	0.407108	0.0828912	0.107906	0.123742	0.0397422	0.401909	0.413581	0.0356556	0.398877	0.408484	0.0734316	0.107503	0.125476		0.0834884	0.108457	0.123568	0.0409156	0.40394	0.415873	0.0358769	0.399622	0.409007	0.0606895	0.0737574	0.101676					0.788669	0.713992	0.777198	1.12037	0.467735	0.484361	1.09255	0.492855	0.50459
	0.0736905	0.0680916	0.213626	0.213626	0.19411	0.206918	0.500987	0.512347	0.188634	0.481515	0.490024	0.0724246	0.193688	0.208794	0.188815	0.485721	0.49642	0.188947	0.48265	0.491364	0.0657282	0.193218	0.210378		0.0729774	0.194249	0.208624	0.189567	0.487731	0.49861	0.189213	0.483369	0.491876	0.0371432	0.159301	0.18614					0.859832	0.806246	0.861186	1.10698	0.519595	0.530768	1.07931	0.545869	0.554862
	0.103138	0.0973514	0.190838	0.190838	0.232221	0.244993	0.457098	0.468025	0.226152	0.439155	0.447226	0.1017	0.173972	0.186731	0.226474	0.443023	0.453263	0.2265	0.440193	0.448461	0.0949338	0.173964	0.188884		0.10227	0.174452	0.186581	0.227287	0.444873	0.455287	0.226779	0.440866	0.448931	0.0653283	0.14278	0.167129					0.135692	0.568521	0.631807	0.243487	0.332392	0.348847	0.237102	0.356757	0.368207
	0.161822	0.153861	0.369927	0.369927	0.301529	0.313424	0.166713	0.155994	0.295708	0.178556	0.169363	0.160047	0.376342	0.372917	0.296008	0.176378	0.165994	0.296041	0.177874	0.168515	0.154707	0.379372	0.374839		0.160566	0.375825	0.37301	0.296801	0.175075	0.164662	0.296303	0.177417	0.168205	0.127243	0.410492	0.400306					0.868613	1.72204	1.78185	0.885846	1.39322	1.41674	0.887189	1.42584	1.44638
	0.0400334	0.0479301	0.0715668	0.0715668	0.149369	0.13331	0.177869	0.19291	0.141596	0.15979	0.172689	0.0446327	0.084161	0.0754548	0.143908	0.163823	0.178197	0.142095	0.160816	0.173959	0.0422253	0.0853471	0.0755544		0.0448333	0.0835761	0.0757012	0.144625	0.165707	0.180174	0.142266	0.161494	0.174423	0.061455	0.112086	0.0955091					1.82479	1.79659	1.85399	1.61974	1.4694	1.49026	1.63845	1.49973	1.51938
	0.900105	0.952854	0.118212	0.118212	0.577676	0.607433	0.0980887	0.111979	0.61359	0.0830722	0.0949993	0.905877	0.128501	0.121575	0.604854	0.0862418	0.0995717	0.611241	0.0839223	0.0960735	0.905841	0.130284	0.122256		0.906719	0.127945	0.121785	0.601143	0.087839	0.101236	0.610394	0.0844992	0.0964564	0.914615	0.156925	0.142426					1.78541	0.0464486	0.103521	1.59835	0.344846	0.329637	1.61665	0.311134	0.301413
	1.05113	1.09182	0.16206	0.16206	0.584137	0.609092	0.0590287	0.0738087	0.624977	0.0439361	0.0565722	1.06151	0.174691	0.165603	0.615094	0.0470786	0.0611914	0.622351	0.04479	0.0576619	1.06147	0.176475	0.166285		1.062	0.174102	0.165833	0.610889	0.0486755	0.0628893	0.621314	0.0453834	0.058042	1.08692	0.203726	0.186708					1.0915	0.0719961	0.127727	0.851289	0.319465	0.304774	0.869493	0.286249	0.277046
	0.932028	0.983627	0.0180442	0.0180442	0.60826	0.635033	0.159667	0.184072	0.645232	0.151584	0.172249	0.938046	0.0152581	0.014809	0.636146	0.152472	0.175138	0.64284	0.152004	0.173083	0.937875	0.0189579	0.0117358		0.938937	0.0143772	0.0143179	0.632347	0.153372	0.176383	0.641942	0.152483	0.173231	0.946992	0.0473716	0.00754976					1.26696	0.157359	0.215967	1.04538	0.235449	0.219686	1.06374	0.200966	0.191379
	0.0471647	0.0416856	0.02778	0.02778	0.0582534	0.0400678	0.125402	0.149989	0.0623829	0.115638	0.136512	0.0471345	0.055836	0.0309727	0.0601156	0.116933	0.139784	0.0623088	0.116162	0.137449	0.0394369	0.0590241	0.0332809		0.0468551	0.0550419	0.0313885	0.0598146	0.118009	0.1412	0.0621035	0.116693	0.137642	0.0217405	0.0868134	0.052214					1.25094	1.90266	1.95082	1.00886	1.58968	1.60681	1.02633	1.61662	1.63605
	0.0618852	0.0544201	0.0377705	0.0377705	0.0379479	0.0187399	0.118032	0.143529	0.0458837	0.108974	0.130578	0.0624288	0.0735446	0.0413425	0.0423165	0.110045	0.133684	0.0456056	0.109454	0.13149	0.0530451	0.0774898	0.0447378		0.0621367	0.0726121	0.0418454	0.0416779	0.111044	0.13506	0.0452867	0.109975	0.131659	0.0346153	0.107789	0.0657285					1.75317	1.93847	1.9844	1.60769	1.63608	1.65373	1.62402	1.66181	1.68165
	0.06252	0.0345609	0.161946	0.161946	0.0138575	0.0262907	0.0962399	0.0705758	0.0119258	0.0718855	0.0465334	0.0653905	0.134411	0.163576	0.0135933	0.0785231	0.055454	0.0121143	0.0734138	0.0476775	0.0788362	0.127459	0.150143		0.0641517	0.134929	0.163175	0.0136204	0.0809445	0.0574919	0.0119782	0.0739983	0.0484413	0.107108	0.135707	0.14673					1.75183	1.75625	1.79414	1.59935	1.56204	1.57183	1.61548	1.57415	1.58946
	0.0021771	0.0197072	0.329505	0.329505	0.0426651	0.0489584	0.117703	0.145384	0.0435351	0.135803	0.162936	0.00231806	0.299005	0.331244	0.0431965	0.130317	0.155227	0.0434407	0.134678	0.162226	0.00726904	0.290614	0.317245		0.00215153	0.299687	0.330832	0.0429889	0.12856	0.153898	0.0435694	0.134309	0.161664	0.00399119	0.294065	0.311262					1.06532	1.61594	1.66683	0.994693	1.44766	1.46628	1.00742	1.46238	1.48261
	0.344051	0.282118	0.443829	0.443829	0.393446	0.342752	0.23588	0.266695	0.391446	0.255137	0.285094	0.341125	0.40944	0.445352	0.388332	0.249381	0.277146	0.392045	0.25392	0.284343	0.326766	0.400887	0.430969		0.340252	0.410203	0.444886	0.389031	0.247503	0.275744	0.391915	0.25354	0.283732	0.304174	0.402761	0.423568					1.05638	1.7103	1.75286	0.989878	1.40909	1.41818	1.00321	1.42773	1.44357
	0.139957	0.0908162	0.188234	0.188234	0.174159	0.133539	0.038389	0.0533915	0.173751	0.0239314	0.0370072	0.137058	0.201301	0.192472	0.170439	0.0268751	0.0412458	0.174193	0.0247455	0.0380625	0.123517	0.202893	0.193234		0.136391	0.200659	0.192717	0.170919	0.028426	0.0428679	0.174094	0.0253108	0.0384276	0.101336	0.23211	0.216208					0.189432	1.77034	1.81372	0.661327	1.5765	1.5911	0.625488	1.592	1.61036
	0.350822	0.296683	0.000984362	0.000984362	0.322057	0.273009	0.200148	0.221569	0.325319	0.186545	0.204587	0.350298	0.0208433	0.00470081	0.321114	0.188848	0.208753	0.325576	0.187268	0.205725	0.337861	0.0234364	0.00626795		0.349443	0.0201472	0.00499568	0.321255	0.190275	0.210501	0.325294	0.187836	0.206052	0.325175	0.0532314	0.0283019					0.108588	0.166998	0.224775	0.352303	0.226854	0.211773	0.317362	0.19295	0.18339
	0.199554	0.235815	0.060584	0.060584	0.119724	0.130277	0.158769	0.179772	0.132883	0.143972	0.161858	0.202267	0.0813118	0.0646104	0.128213	0.146634	0.166291	0.132075	0.14481	0.163041	0.195156	0.0837746	0.0660141		0.202669	0.0806051	0.064899	0.126872	0.148222	0.16813	0.131785	0.145453	0.163401	0.182181	0.11469	0.0889995					1.76906	1.83001	1.88638	1.54599	1.50776	1.52947	1.56569	1.53789	1.55827
	0.148352	0.167014	0.00399656	0.00399656	0.0795842	0.077057	0.225483	0.248751	0.0905181	0.210837	0.230703	0.150776	0.0224139	0.000333747	0.0861252	0.213382	0.235079	0.0899975	0.21166	0.231911	0.139965	0.025427	0.0025273		0.150922	0.0216012	0.000688462	0.0851602	0.21495	0.236951	0.0896791	0.212321	0.23226	0.121533	0.0578801	0.0266714					1.66343	1.90048	1.95454	1.5234	1.58237	1.60313	1.539	1.61153	1.63185
	0.161694	0.173467	0.141897	0.141897	0.0820989	0.0752297	0.15535	0.173945	0.095576	0.156858	0.172259	0.163921	0.116405	0.141255	0.0904412	0.155586	0.17299	0.094918	0.156709	0.172437	0.153143	0.113614	0.139534		0.163966	0.117097	0.140795	0.0892357	0.155504	0.173177	0.0945294	0.156859	0.172304	0.135033	0.0943269	0.129652					1.55087	1.67099	1.72055	1.44651	1.45223	1.47236	1.45929	1.46949	1.4934
	0.26671	0.260805	0.0944024	0.0944024	0.160603	0.150322	0.0859254	0.0748565	0.170303	0.0836313	0.0750217	0.268007	0.108986	0.0949792	0.166012	0.0849109	0.0743974	0.169886	0.083799	0.0750028	0.262189	0.110966	0.0952312		0.26787	0.108518	0.0953019	0.165233	0.0850709	0.0744236	0.169656	0.0837383	0.0751321	0.260653	0.126022	0.101393					1.58325	1.51855	1.57374	1.4705	1.35544	1.37935	1.48566	1.37046	1.39613
	0.0944774	0.0867753	0.00665856	0.00665856	0.0541495	0.0459688	0.057017	0.0699957	0.060136	0.0553208	0.0656405	0.0942386	0.00860558	0.00517447	0.0567074	0.0550016	0.0672758	0.0599407	0.0553859	0.0659291	0.0876846	0.0101931	0.00533545		0.0941287	0.00811686	0.00486343	0.0562947	0.0552442	0.0676761	0.0598366	0.0555799	0.0659112	0.0804408	0.0275776	0.00308793					1.66375	1.58065	1.63363	1.5326	1.39236	1.41491	1.54742	1.40838	1.43364
	0.123942	0.128913	0.302673	0.302673	0.141358	0.138566	0.103191	0.0945236	0.141895	0.115586	0.10788	0.122824	0.301704	0.305608	0.139793	0.112943	0.104285	0.14201	0.114867	0.107035	0.117262	0.303246	0.305989		0.122956	0.301299	0.305692	0.139927	0.111604	0.103006	0.142106	0.114417	0.106703	0.107857	0.32892	0.326915					0.847997	1.54948	1.60471	0.852355	1.3487	1.3723	0.861278	1.3664	1.39186
	0.690547	0.672418	0.224215	0.224215	0.484286	0.429526	0.0124058	0.0223619	0.502069	0.00885683	0.0422324	0.690528	0.181133	0.225808	0.497041	0.00258755	0.0339363	0.501272	0.00749317	0.0414085	0.689351	0.173962	0.210309		0.690429	0.181835	0.225191	0.495451	0.000499177	0.0323949	0.500376	0.00709002	0.0407158	0.684618	0.183953	0.202268					0.813565	0.171376	0.22923	0.826525	0.220629	0.205305	0.835197	0.186881	0.175802
	0.705281	0.77807	0.193791	0.193791	0.515708	0.572748	0.18321	0.207058	0.538011	0.186571	0.207236	0.711441	0.158368	0.193487	0.531217	0.184752	0.207432	0.536459	0.186294	0.207351	0.703702	0.154784	0.190588		0.713007	0.159176	0.192882	0.529024	0.18447	0.207457	0.536229	0.186435	0.207124	0.695545	0.137155	0.182807					0.934678	0.200549	0.259448	0.948012	0.197312	0.18066	0.956904	0.161393	0.149533
	0.941705	0.874185	0.277267	0.277267	0.69758	0.652963	0.477371	0.475549	0.71423	0.460038	0.456121	0.945397	0.273232	0.275333	0.70947	0.464456	0.463049	0.713446	0.461059	0.457139	0.94216	0.277067	0.282585		0.944172	0.273288	0.275268	0.707982	0.466173	0.464784	0.712672	0.461612	0.457616	0.953986	0.257973	0.276792					1.3354	0.12475	0.183525	1.21634	0.269932	0.25392	1.23297	0.235281	0.224179
	0.0152293	0.044035	0.0172955	0.0172955	0.140363	0.161246	0.186992	0.202292	0.137277	0.174931	0.187784	0.0113498	0.0334785	0.0208441	0.138011	0.177005	0.191342	0.137375	0.175622	0.188716	0.014217	0.0368614	0.0232391		0.011749	0.0328123	0.0210566	0.13823	0.178321	0.192797	0.137647	0.17613	0.189013	0.011632	0.069806	0.0492069					1.36144	0.273994	0.332984	1.27021	0.119874	0.103479	1.28514	0.0852143	0.0732198
	0.117014	0.109912	0.0608011	0.0608011	0.077668	0.0887828	0.152504	0.166865	0.0635953	0.139642	0.150946	0.120137	0.0734201	0.0642697	0.0666906	0.142027	0.154873	0.0643983	0.140376	0.151982	0.119473	0.0762878	0.0660118		0.119712	0.0728252	0.0644365	0.0681532	0.14342	0.156495	0.0649368	0.140894	0.152325	0.13741	0.108374	0.091415					1.42539	2.03089	2.08436	1.29791	1.73757	1.7583	1.31523	1.76355	1.78515
	0.139381	0.115492	0.0604175	0.0604175	0.202827	0.181386	0.204196	0.209401	0.192922	0.185997	0.188698	0.136547	0.0772637	0.0647884	0.196597	0.190176	0.195245	0.193568	0.187065	0.189875	0.142631	0.0766387	0.0615489		0.135849	0.0768313	0.0649343	0.197476	0.192029	0.197196	0.193666	0.187703	0.190365	0.157065	0.105275	0.0796265					1.01665	2.08005	2.1331	1.09133	1.78933	1.81017	1.08972	1.81506	1.83709
	0.707999	0.758354	0.158028	0.158028	0.884509	0.897853	0.413378	0.424393	0.870223	0.39649	0.404804	0.706608	0.140289	0.153985	0.875332	0.400091	0.410481	0.870944	0.397466	0.405977	0.715261	0.139682	0.155348		0.706942	0.140812	0.153822	0.876453	0.401832	0.412392	0.871435	0.3981	0.40641	0.713819	0.107672	0.13251					1.04926	2.08728	2.13969	1.05667	1.78805	1.80835	1.05399	1.81371	1.83554
	0.0676424	0.0506964	0.0457123	0.0457123	0.171382	0.148859	0.29131	0.313461	0.158222	0.275885	0.294659	0.0648182	0.0175391	0.0408454	0.163021	0.278548	0.29919	0.159053	0.276764	0.295903	0.0727419	0.0142929	0.037631		0.0638199	0.0183225	0.0404888	0.164158	0.280203	0.301144	0.159248	0.277446	0.296283	0.0889783	0.0202764	0.00991309					1.01754	1.97305	2.02592	1.04041	1.66432	1.68475	1.03759	1.69164	1.71291
	0.0307925	0.00870803	0.127334	0.127334	0.085915	0.0655519	0.381995	0.403463	0.0766415	0.365713	0.383769	0.0290823	0.0970123	0.122304	0.0802673	0.368622	0.388628	0.0772373	0.366643	0.385061	0.035254	0.0937325	0.119635		0.0281226	0.0978496	0.12196	0.0810316	0.370359	0.390662	0.0773415	0.367345	0.385458	0.0518231	0.0574706	0.0913214					1.84514	2.04606	2.09911	1.62908	1.74786	1.7689	1.64883	1.775	1.79692
	0.0615598	0.0452935	0.0478949	0.0478949	0.132709	0.109698	0.129019	0.154576	0.122374	0.117483	0.139175	0.0590272	0.0776966	0.0515323	0.126382	0.119171	0.142885	0.123038	0.118112	0.140232	0.0669454	0.0808847	0.0538448		0.0582682	0.0768724	0.0519478	0.127239	0.120423	0.144502	0.123149	0.118712	0.140482	0.0826153	0.110455	0.0743533					1.50633	1.65335	1.71072	1.42208	1.29802	1.31914	1.42914	1.33103	1.35035
	0.0259551	0.0114042	0.152986	0.152986	0.0469861	0.0720029	0.0553573	0.0707549	0.0364639	0.0420394	0.0551861	0.0274406	0.167815	0.156752	0.0407765	0.044613	0.0592577	0.0368638	0.0427932	0.0561844	0.0164305	0.169833	0.157725		0.0270252	0.167186	0.156999	0.0416514	0.0460432	0.0608055	0.0372966	0.0433379	0.0565155	0.000542557	0.198622	0.179496					1.26353	1.56594	1.61452	1.13461	1.23637	1.25511	1.14338	1.26648	1.28464
	0.0473746	0.0333112	0.0438382	0.0438382	0.0196939	0.0452157	0.110205	0.0989833	0.00979045	0.102535	0.0937607	0.0488508	0.0580803	0.0432338	0.0139543	0.105168	0.0945446	0.0101528	0.10303	0.0940616	0.0377598	0.0604513	0.0439266		0.04846	0.0576299	0.043576	0.0147631	0.105869	0.0951005	0.0105714	0.103135	0.0943525	0.0212093	0.0730593	0.0477088					1.2165	1.99398	2.0344	1.1075	1.66829	1.68474	1.1133	1.69326	1.7151
	0.00977605	0.00659167	0.261567	0.261567	0.0675246	0.092511	0.449622	0.460522	0.0566754	0.438965	0.447792	0.0113012	0.248904	0.258961	0.0610212	0.440873	0.451235	0.0571006	0.439573	0.448583	0.000444987	0.246067	0.257462		0.0108631	0.249435	0.258824	0.0619324	0.44203	0.452505	0.0575492	0.440008	0.448841	0.0148464	0.214777	0.233192					1.40335	1.99538	2.04767	1.28776	1.68302	1.70365	1.2948	1.71152	1.73305
	0.248032	0.251118	0.0261014	0.0261014	0.0804027	0.0695573	0.11104	0.137504	0.0908728	0.103372	0.12571	0.249628	0.0649684	0.0295979	0.0889622	0.104076	0.128548	0.0902807	0.103772	0.126553	0.253786	0.0689336	0.0330245		0.249161	0.0640039	0.030139	0.0877801	0.104932	0.129813	0.0898783	0.10426	0.126676	0.279948	0.0986743	0.0529833					1.05518	1.95654	2.00791	1.04751	1.64348	1.66357	1.04277	1.67217	1.69308
	0.244196	0.243975	0.0283524	0.0283524	0.0649044	0.0513727	0.0912047	0.118917	0.0755911	0.0848513	0.10837	0.246454	0.0678304	0.0313747	0.073753	0.0852088	0.110828	0.0749915	0.0851639	0.109145	0.250287	0.0720754	0.0352388		0.245895	0.0668532	0.0319483	0.0725368	0.0859338	0.111978	0.0745604	0.0856247	0.109227	0.278501	0.100457	0.0540164					1.03633	1.88406	1.93697	1.03146	1.56846	1.58891	1.02707	1.59677	1.61777
	0.0345066	0.0437175	0.0971551	0.0971551	0.179962	0.169928	0.0311167	0.0571325	0.173402	0.0244229	0.0464595	0.032756	0.134413	0.100609	0.174325	0.0248938	0.0489839	0.1739	0.0247583	0.047234	0.0278671	0.138356	0.104037		0.0327287	0.133464	0.101134	0.175007	0.0256547	0.050134	0.17406	0.0252148	0.0473322	0.00342348	0.167881	0.124067					0.425062	0.38191	0.436803	0.789629	0.0273437	0.011538	0.756777	0.00800526	0.0211794
	0.126559	0.143343	0.519178	0.519178	0.25735	0.252003	0.307577	0.300754	0.252046	0.320474	0.314468	0.125298	0.51684	0.522017	0.252782	0.317787	0.310856	0.252435	0.319728	0.313624	0.121137	0.518885	0.522833		0.12537	0.516457	0.522029	0.253309	0.316387	0.309531	0.252592	0.319281	0.313278	0.0986138	0.547105	0.546965					0.219687	0.423407	0.47919	0.652607	0.0123227	0.0259113	0.614155	0.0459893	0.057788
	0.16619	0.160626	0.479147	0.479147	0.479106	0.482527	0.288235	0.284352	0.45033	0.29982	0.296479	0.159246	0.472805	0.480538	0.458379	0.297338	0.293114	0.451992	0.29915	0.295754	0.167704	0.475981	0.482385		0.159224	0.472509	0.480493	0.461187	0.29608	0.291971	0.452869	0.298767	0.295442	0.163144	0.499878	0.504521					0.344163	2.05826	2.10343	0.754397	1.75202	1.76879	0.719942	1.77467	1.79627
	0.255528	0.211874	0.404005	0.404005	0.435825	0.425758	0.196883	0.190778	0.409223	0.209735	0.204458	0.250886	0.401177	0.406477	0.416008	0.207	0.200741	0.410788	0.208993	0.203632	0.252793	0.403238	0.407208		0.250345	0.40082	0.406482	0.418651	0.205607	0.199427	0.411447	0.208553	0.203286	0.248069	0.430769	0.43008					1.74714	2.0863	2.13176	1.5237	1.7797	1.79661	1.54346	1.80228	1.82429
	0.414551	0.353574	0.556046	0.556046	0.57917	0.542528	0.648748	0.650276	0.562336	0.642282	0.639933	0.409352	0.543985	0.555451	0.566017	0.644055	0.644601	0.56355	0.642629	0.640331	0.409779	0.547895	0.563046		0.408492	0.544063	0.555256	0.567878	0.644635	0.645335	0.563829	0.642886	0.640459	0.402967	0.537384	0.564914					0.245701	2.05148	2.09754	0.321127	1.74134	1.75854	0.324998	1.76542	1.78743
	0.116355	0.147463	0.594305	0.594305	0.23482	0.237684	0.731355	0.747161	0.231584	0.722892	0.734302	0.1158	0.550081	0.590707	0.231712	0.72423	0.738643	0.231814	0.723357	0.735064	0.111363	0.547555	0.590089		0.116093	0.550904	0.590246	0.232014	0.725083	0.7399	0.231978	0.723813	0.735225	0.087642	0.516497	0.572353					0.218622	1.30644	1.36884	0.357607	0.92054	0.941276	0.357032	0.956376	0.973671
	0.0454087	0.0178938	0.639314	0.639314	0.0493415	0.0203639	0.838951	0.859313	0.0439614	0.82778	0.843229	0.043872	0.596382	0.634815	0.0465934	0.829408	0.84795	0.0443653	0.82841	0.844237	0.0504089	0.593904	0.634549		0.0429505	0.597183	0.634421	0.0469985	0.830568	0.849595	0.0442857	0.828993	0.844475	0.0692024	0.559647	0.614005					0.178332	1.43441	1.49892	0.297252	1.08027	1.10406	0.300803	1.11628	1.13525
	0.171268	0.143594	0.0410721	0.0410721	0.138843	0.109052	0.273898	0.295498	0.137072	0.258977	0.277091	0.170539	0.00930642	0.0362418	0.138568	0.261601	0.281721	0.137273	0.259821	0.278304	0.175444	0.00601347	0.0338044		0.169611	0.0101838	0.0358545	0.138633	0.263192	0.283609	0.137081	0.260483	0.278665	0.193378	0.0289503	0.00800448					0.593311	1.31001	1.36945	0.925596	0.927098	0.947694	0.905554	0.962791	0.980194
	0.531101	0.550158	0.062917	0.062917	0.63801	0.641225	0.304062	0.325523	0.627659	0.288572	0.306518	0.528603	0.0311651	0.0580649	0.6313	0.29132	0.311292	0.628229	0.289458	0.307764	0.534521	0.0278165	0.0557759		0.528601	0.032047	0.0576985	0.632157	0.292967	0.313251	0.628531	0.290139	0.308137	0.542278	0.00797224	0.0292604					0.580447	0.2837	0.341988	0.859381	0.111311	0.0948487	0.841866	0.0766256	0.0644938
	0.116962	0.130657	0.0226926	0.0226926	0.0881957	0.11009	0.271876	0.297285	0.095346	0.255856	0.277285	0.118571	0.011982	0.01734	0.0921802	0.258562	0.282109	0.0948751	0.256767	0.278624	0.111004	0.0150565	0.0140423		0.119357	0.0111424	0.0168969	0.0916545	0.260273	0.284197	0.094837	0.257499	0.279005	0.0929913	0.0492297	0.0125362					1.33288	0.771137	0.822235	1.11203	0.367153	0.384495	1.13578	0.402746	0.418
	0.0672918	0.0626226	0.0213701	0.0213701	0.0268404	0.00358582	0.202241	0.221282	0.017879	0.186975	0.20387	0.0701706	0.0362141	0.0253636	0.021561	0.1902	0.208301	0.0184659	0.187815	0.205015	0.0605198	0.0379113	0.0264561		0.0705916	0.0355237	0.0256862	0.0222676	0.191817	0.210034	0.0185378	0.18843	0.205388	0.0456786	0.0649378	0.0475964					1.43683	0.126494	0.1838	1.22888	0.272494	0.256056	1.2531	0.236582	0.22514
	0.129221	0.143104	0.0268847	0.0268847	0.0964086	0.120704	0.199429	0.214876	0.103438	0.183886	0.197511	0.131009	0.0373012	0.0310507	0.100314	0.18728	0.202104	0.10296	0.184757	0.198624	0.123362	0.0379586	0.0309099		0.131774	0.0367112	0.0313074	0.0997883	0.188922	0.203805	0.102947	0.185353	0.199013	0.105762	0.0638267	0.0509639					1.64792	1.99331	2.05867	1.4248	1.75777	1.78359	1.44323	1.7832	1.8048
	0.157622	0.147918	0.0555441	0.0555441	0.0226874	0.0295178	0.286417	0.303847	0.0287492	0.270365	0.285713	0.158949	0.0416455	0.0511726	0.0276338	0.273862	0.290479	0.0283269	0.271256	0.286884	0.162675	0.0409904	0.0511848		0.158923	0.0422895	0.0508714	0.0270246	0.275552	0.292265	0.0281746	0.271885	0.287284	0.185424	0.0148086	0.0311224					1.6195	1.29493	1.3526	1.38747	0.91816	0.938807	1.40667	0.954799	0.97249
	0.193994	0.190662	0.185715	0.185715	0.0514753	0.0623473	0.0111978	0.00125062	0.0578339	0.02312	0.0145874	0.195546	0.183929	0.18784	0.0568379	0.0208068	0.0110832	0.0573736	0.0224396	0.0137505	0.201165	0.185785	0.188227		0.195544	0.183586	0.187876	0.056177	0.0195061	0.00978139	0.0572165	0.0219919	0.013438	0.228286	0.210763	0.207962					0.0436934	1.24419	1.30565	0.0432799	0.865377	0.885995	0.0359706	0.900096	0.91752
	0.0670282	0.0617996	0.161841	0.161841	0.244629	0.227592	0.0730397	0.0841674	0.234487	0.0564254	0.065944	0.0640537	0.164897	0.165428	0.23654	0.0600809	0.0708961	0.235216	0.0573757	0.0670722	0.0606613	0.165433	0.164535		0.063803	0.164478	0.165526	0.237586	0.0618281	0.0726693	0.235415	0.0579761	0.0675068	0.0377783	0.192292	0.185489					0.0426792	1.37221	1.43552	0.0470965	1.02261	1.04579	0.0383912	1.05728	1.07608
	0.0905742	0.0842657	0.0656988	0.0656988	0.261176	0.242339	0.256328	0.275264	0.251629	0.2442	0.260215	0.0878235	0.0432049	0.0619398	0.253324	0.246345	0.264117	0.252343	0.244875	0.261205	0.0829914	0.0408068	0.0604984		0.0875665	0.043931	0.0615898	0.254337	0.247649	0.265634	0.25252	0.245425	0.261486	0.0585101	0.0124366	0.0402187					0.0904518	0.58331	0.638847	0.0135185	0.164377	0.181116	0.0209708	0.200409	0.214623
	0.0253941	0.0241952	0.0939151	0.0939151	0.21227	0.197071	0.272002	0.293941	0.200796	0.261105	0.279667	0.0226224	0.0662084	0.0902152	0.203322	0.262794	0.283203	0.201588	0.261702	0.280631	0.0194174	0.0629972	0.0877458		0.0224356	0.0670267	0.0898069	0.20448	0.26398	0.284681	0.201835	0.262239	0.280872	0.00343742	0.0332912	0.0665098					1.7534	1.97253	2.02251	1.50694	1.66202	1.681	1.53361	1.68934	1.70956
	0.0953985	0.0945947	0.0923945	0.0923945	0.0302577	0.0149742	0.273657	0.29295	0.0419527	0.262203	0.278514	0.0970515	0.0690597	0.0887572	0.0371996	0.264169	0.282272	0.0414484	0.262836	0.27947	0.0857543	0.0666322	0.0872875		0.0968939	0.0697951	0.0883937	0.0361984	0.265405	0.283734	0.041051	0.263369	0.279727	0.0666253	0.0389243	0.0678187					1.52142	2.00636	2.04945	1.2931	1.6898	1.70679	1.31904	1.71319	1.73589
	0.0890391	0.0963574	0.469996	0.469996	0.0341474	0.0242335	0.324889	0.323101	0.0459102	0.332151	0.330605	0.090763	0.46079	0.471124	0.0412317	0.330868	0.328578	0.0453676	0.331725	0.330166	0.0803178	0.463921	0.472499		0.0907356	0.460497	0.471031	0.0402038	0.330022	0.327883	0.0450075	0.331491	0.329969	0.0614718	0.490589	0.494137					1.60341	1.96519	2.01591	1.39481	1.75841	1.77553	1.41965	1.77523	1.79418
	0.059119	0.0504245	0.398644	0.398644	0.0867425	0.067547	0.239081	0.237565	0.0890112	0.247764	0.246402	0.0589127	0.387521	0.400067	0.0872315	0.246033	0.243965	0.0890618	0.247256	0.245879	0.0507648	0.389678	0.400736		0.0586036	0.387313	0.399975	0.087124	0.245052	0.243145	0.088892	0.246985	0.245644	0.0317074	0.414335	0.421433					0.113639	1.89831	1.94768	0.239037	1.69139	1.70779	0.229345	1.70761	1.72649
	0.113876	0.117278	0.0831372	0.0831372	0.120459	0.107726	0.149352	0.166615	0.124937	0.134323	0.148938	0.11441	0.103248	0.087441	0.122675	0.137211	0.153498	0.124805	0.135178	0.150078	0.106591	0.105617	0.0887861		0.114274	0.10254	0.0877189	0.122314	0.138813	0.155277	0.124629	0.135798	0.150452	0.0887624	0.137566	0.113021					0.0522117	0.194861	0.117068	0.224319	0.224312	0.192092	0.213887	0.210354	0.195378
	0.0450963	0.0521469	0.233367	0.233367	0.183341	0.17258	0.303469	0.328399	0.177373	0.301065	0.323312	0.0434456	0.211681	0.231556	0.1781	0.300585	0.32402	0.177837	0.301137	0.323781	0.03816	0.206935	0.226646		0.0434041	0.212529	0.23108	0.17873	0.300953	0.324601	0.177974	0.301424	0.32376	0.0135393	0.183933	0.209535					1.93868	1.96087	2.01287	1.67671	1.72957	1.74767	1.69799	1.74865	1.76834
	0.00168689	0.00840881	0.628749	0.628749	0.160244	0.148547	0.451629	0.486487	0.152648	0.46532	0.498894	0.000366886	0.588103	0.629343	0.153787	0.46046	0.491938	0.153214	0.464455	0.498568	0.0054826	0.577953	0.613023		0.000427257	0.589036	0.628823	0.154585	0.45919	0.491202	0.153395	0.464292	0.498123	0.0312842	0.574215	0.600269					0.3713	1.9559	2.01761	0.732894	1.69124	1.71554	0.709361	1.71825	1.73963
	0.0115835	0.0185182	0.584739	0.584739	0.162662	0.150916	0.428481	0.459845	0.15534	0.442264	0.47271	0.0098458	0.544158	0.584773	0.156441	0.437429	0.46572	0.155889	0.44141	0.472333	0.00473431	0.533479	0.568082		0.0098088	0.545103	0.584299	0.157208	0.436154	0.464921	0.15606	0.441216	0.471896	0.0202155	0.527506	0.553356					1.89512	2.0151	2.07584	1.62158	1.74953	1.77324	1.64283	1.77592	1.7973
	0.0708962	0.0856376	0.552694	0.552694	0.285717	0.302366	0.401837	0.429273	0.272052	0.414661	0.44112	0.0679989	0.520761	0.552893	0.274739	0.410275	0.43437	0.272822	0.413873	0.440727	0.0664254	0.51116	0.537511		0.0686332	0.521541	0.552519	0.276186	0.409082	0.433558	0.273385	0.413659	0.440333	0.0402437	0.508342	0.524978					1.57227	2.02807	2.08764	1.33671	1.75178	1.77492	1.35669	1.77845	1.79981
	0.104202	0.114917	0.407613	0.407613	0.32522	0.339913	0.201395	0.193168	0.310559	0.214406	0.207432	0.100841	0.41109	0.409646	0.313621	0.211762	0.203641	0.311389	0.21366	0.206556	0.100202	0.414932	0.41236		0.101414	0.410628	0.409698	0.315168	0.210358	0.202246	0.311965	0.213192	0.20621	0.0749536	0.444965	0.437209					0.177658	0.0771886	0.134509	0.0602233	0.331618	0.315326	0.0745193	0.295763	0.284195
	0.0961954	0.10423	0.00911169	0.00911169	0.306159	0.318815	0.186865	0.17462	0.291924	0.169697	0.15639	0.093184	0.0213576	0.00805488	0.294951	0.174565	0.163688	0.29273	0.170716	0.157247	0.092713	0.0280904	0.019152		0.0936884	0.0210479	0.00816497	0.296451	0.176233	0.165195	0.293282	0.171182	0.157739	0.0695668	0.0210552	0.0219632					0.131958	0.0921812	0.148707	0.00176511	0.305939	0.290072	0.0190883	0.271149	0.259899
	0.0263138	0.00852835	0.0977055	0.0977055	0.0302419	0.000469017	0.208759	0.213884	0.0259812	0.185074	0.188695	0.0247565	0.114582	0.103007	0.0282129	0.190352	0.196314	0.0263278	0.186481	0.190155	0.0313065	0.113968	0.09961		0.0239743	0.114115	0.103135	0.0285031	0.192775	0.198715	0.0262161	0.18732	0.190779	0.0479152	0.144322	0.119178					0.247747	0.137428	0.194747	0.111325	0.248678	0.231423	0.130386	0.214159	0.201983
	0.0372431	0.0633806	0.105714	0.105714	0.042886	0.00958055	0.167148	0.171609	0.0308698	0.145789	0.147883	0.0404107	0.123192	0.110206	0.0355059	0.150741	0.155161	0.0316741	0.147056	0.149242	0.0307656	0.122771	0.107249		0.0413722	0.12274	0.110369	0.0365325	0.152916	0.157413	0.0317587	0.147784	0.149812	0.0126507	0.151679	0.125669					2.00572	1.98795	2.04751	1.6842	1.80408	1.82543	1.70885	1.8225	1.84268
	0.212466	0.207318	0.154839	0.154839	0.0412142	0.0269038	0.128508	0.129351	0.050989	0.105948	0.106928	0.21446	0.168086	0.159552	0.0494258	0.111134	0.114015	0.0504396	0.107245	0.108197	0.218216	0.166741	0.15531		0.213879	0.167732	0.159647	0.0483132	0.11346	0.11612	0.0500212	0.108006	0.108745	0.245934	0.194121	0.172117					1.98951	0.467958	0.52518	1.65898	0.0764505	0.0917957	1.68486	0.112903	0.125488
	0.202893	0.205511	0.44076	0.44076	0.0367181	0.0261549	0.210441	0.230574	0.0487226	0.233099	0.254022	0.20483	0.431895	0.442406	0.0463038	0.227269	0.245419	0.0480443	0.231667	0.252878	0.207678	0.426391	0.431918		0.204398	0.432189	0.442253	0.0449884	0.225007	0.243391	0.0476007	0.23107	0.252183	0.232506	0.435812	0.429586					1.778	0.370047	0.428532	1.54401	0.0294012	0.0124234	1.56312	0.00591267	0.0187445
	0.0860042	0.0854428	0.0866307	0.0866307	0.0895565	0.101245	0.163658	0.179916	0.079802	0.145994	0.159878	0.0882718	0.1024	0.0906959	0.0815096	0.149824	0.165274	0.0803495	0.146991	0.161144	0.0907534	0.103804	0.0910576		0.0877865	0.101764	0.0909665	0.0826071	0.151668	0.167242	0.080745	0.147672	0.161591	0.116017	0.131548	0.111616					1.69141	2.1118	2.16196	1.48536	1.80402	1.82336	1.50349	1.82939	1.85125
	0.0719735	0.0514578	0.16625	0.16625	0.00706281	0.0327773	0.0614603	0.0778409	0.00431765	0.0462741	0.0602385	0.0734114	0.182288	0.169858	0.00026387	0.0493481	0.064891	0.00386926	0.0471295	0.0613643	0.0618967	0.184469	0.17097		0.0729268	0.181649	0.17013	0.00120675	0.0509598	0.0666372	0.00340078	0.0477419	0.0617424	0.0452908	0.212685	0.192011					0.453918	2.11125	2.16207	0.525358	1.81631	1.83545	0.524742	1.84135	1.8631
	0.0525824	0.0428101	0.0452112	0.0452112	0.0822677	0.0593647	0.177224	0.194287	0.0844328	0.16319	0.177467	0.0522464	0.0652629	0.0492484	0.0826982	0.165796	0.181752	0.0844956	0.163988	0.178541	0.0448856	0.0679682	0.0509067		0.0519013	0.0645574	0.0495168	0.0826005	0.1673	0.183435	0.084307	0.164578	0.17889	0.0274886	0.10016	0.0753325					0.4617	2.09148	2.14107	0.553005	1.79435	1.81252	0.550537	1.81937	1.8411
	0.214561	0.255274	0.0349842	0.0349842	0.148234	0.157346	0.0385081	0.0672721	0.158564	0.0406078	0.0646762	0.217673	0.00907552	0.0341254	0.154995	0.0390336	0.0654588	0.15797	0.0403955	0.0649581	0.210064	0.0126857	0.0307694		0.218178	0.00813873	0.0334112	0.153976	0.0388645	0.0657973	0.15777	0.0406086	0.0647716	0.196442	0.0321575	0.0218621					0.454424	1.32631	1.39104	0.567853	1.23802	1.26292	0.564546	1.2514	1.26999
	0.055218	0.0545247	0.034826	0.034826	0.164513	0.178707	0.0334722	0.00671016	0.160319	0.031068	0.0086995	0.0540824	0.0745246	0.0355234	0.160101	0.0326914	0.00806167	0.160552	0.0312919	0.00846775	0.0473392	0.0781615	0.0385909		0.0546887	0.0736487	0.0361707	0.160722	0.0328863	0.00779398	0.160795	0.0311058	0.008652	0.0188101	0.0969592	0.0473968					1.50127	1.378	1.44302	1.31773	1.30248	1.3278	1.33971	1.31486	1.33389
	0.0285907	0.0278237	0.0135076	0.0135076	0.139892	0.155869	0.00606604	0.0203414	0.136032	0.00437244	0.0176247	0.0274356	0.0554148	0.0142437	0.13556	0.0058254	0.0184735	0.136246	0.00455245	0.0178922	0.020524	0.0592532	0.0176207		0.0280486	0.0545015	0.0149135	0.136163	0.00594404	0.0188099	0.136499	0.00434716	0.0177312	0.00899008	0.0790322	0.0270892					1.54312	1.38487	1.45131	1.32899	1.28763	1.3116	1.35282	1.30167	1.32043
	0.101912	0.133912	0.271554	0.271554	0.439011	0.458806	0.0610401	0.0474431	0.412122	0.074496	0.0626043	0.0956129	0.276971	0.274742	0.420213	0.0718711	0.058788	0.413588	0.0737304	0.0616261	0.103103	0.27918	0.275875		0.0961405	0.276458	0.274872	0.422703	0.0704095	0.0572799	0.414467	0.0732033	0.0612861	0.0931135	0.307423	0.298572					1.64649	1.92424	1.98214	1.43965	1.60011	1.62236	1.46324	1.63035	1.65138
	0.0815577	0.0971754	0.192774	0.192774	0.490639	0.49972	0.496215	0.507291	0.456852	0.475095	0.483219	0.073517	0.171636	0.187501	0.46666	0.479678	0.490117	0.458781	0.476308	0.484657	0.0816311	0.171273	0.189271		0.0738146	0.172213	0.187333	0.469861	0.481853	0.492473	0.459798	0.477069	0.485224	0.0689661	0.136589	0.164606					1.62635	1.22541	1.29671	1.44561	1.14488	1.17432	1.46725	1.16021	1.1807
	0.0360355	0.068049	0.341869	0.341869	0.416819	0.434399	0.311208	0.31635	0.379927	0.315911	0.319289	0.0301206	0.340895	0.343166	0.390643	0.314111	0.319265	0.382004	0.315616	0.319088	0.0371883	0.338843	0.34335		0.0306357	0.341104	0.34299	0.394124	0.313719	0.318893	0.383163	0.315558	0.318905	0.0280889	0.330202	0.342636					1.68986	1.00449	1.07666	1.45312	0.956375	0.987106	1.47953	0.969729	0.990407
	0.00542413	0.00542336	0.0890763	0.0890763	0.078765	0.0845881	0.322554	0.344994	0.0776788	0.308004	0.32699	0.00477908	0.0587028	0.0843908	0.0765044	0.310436	0.331334	0.0777726	0.308825	0.32819	0.00407688	0.0548879	0.0812515		0.00528008	0.0595814	0.0840186	0.0768594	0.312005	0.33321	0.0778591	0.309485	0.328535	0.0349028	0.0189302	0.0540084					1.83852	1.56786	1.61877	1.61656	1.3665	1.38678	1.63612	1.38284	1.40621
	0.158161	0.152135	0.0869296	0.0869296	0.000727584	0.0112468	0.222581	0.247395	0.00833815	0.213747	0.236049	0.159865	0.0586933	0.0836469	0.00716812	0.215133	0.238546	0.00777373	0.214196	0.236881	0.165957	0.0555765	0.080381		0.159884	0.0596052	0.0831106	0.0063664	0.216105	0.239735	0.0075886	0.214672	0.237016	0.193284	0.0306412	0.0622629					0.970754	2.09176	2.1404	0.948607	1.7835	1.80297	0.958747	1.80893	1.83129
	0.251988	0.289816	0.215847	0.215847	0.218298	0.228047	0.292636	0.317369	0.22704	0.289516	0.311405	0.25418	0.192582	0.213879	0.223999	0.289259	0.31247	0.226532	0.28963	0.311915	0.248033	0.188305	0.209592		0.254586	0.193424	0.213394	0.223114	0.289688	0.313136	0.226382	0.289938	0.31192	0.234357	0.165529	0.193257					1.51327	2.11178	2.16098	1.61721	1.79905	1.81837	1.60721	1.82538	1.84724
	0.182428	0.205645	0.0672985	0.0672985	0.136321	0.13664	0.19155	0.218073	0.146636	0.185519	0.20778	0.184573	0.0482482	0.0644607	0.142623	0.186027	0.210222	0.146114	0.1858	0.208519	0.174946	0.0456833	0.0621591		0.184808	0.0490013	0.0640359	0.141677	0.186743	0.211275	0.145862	0.186206	0.208665	0.156044	0.0231354	0.0459016					1.44601	1.25367	1.31699	1.50201	1.18576	1.21036	1.49704	1.19459	1.21349
	0.173336	0.189775	0.164748	0.164748	0.125661	0.121819	0.229841	0.253354	0.137146	0.22771	0.248412	0.175062	0.142545	0.163093	0.132627	0.227188	0.249266	0.136587	0.227776	0.248847	0.165474	0.138166	0.158855		0.175169	0.143348	0.162627	0.131598	0.227518	0.249825	0.136278	0.228044	0.248827	0.146647	0.116035	0.143361					1.39741	1.65514	1.71538	1.50093	1.29863	1.32125	1.49169	1.33265	1.35262
	0.374202	0.385326	0.139284	0.139284	0.47347	0.493374	0.427296	0.443205	0.469631	0.407798	0.420095	0.373492	0.110875	0.134212	0.469534	0.411665	0.426415	0.469808	0.408942	0.421524	0.368465	0.109161	0.134411		0.374205	0.111565	0.133964	0.470066	0.413689	0.428734	0.470091	0.409717	0.422029	0.344784	0.0725439	0.108492					0.859472	2.01488	2.05824	0.887646	1.70316	1.72037	0.891113	1.7277	1.74898
	0.243401	0.258785	0.166908	0.166908	0.375367	0.398468	0.446984	0.462388	0.369227	0.427007	0.438815	0.24215	0.134917	0.161842	0.369697	0.43101	0.445295	0.369524	0.428182	0.440261	0.237258	0.132413	0.161066		0.242957	0.135683	0.161564	0.370453	0.433082	0.447659	0.369901	0.428965	0.440784	0.211206	0.0940222	0.133503					0.889445	2.06397	2.11019	1.06439	1.75194	1.77061	1.04234	1.77742	1.79946
	0.274523	0.290121	0.19162	0.19162	0.390143	0.413567	0.455475	0.466391	0.385334	0.438786	0.446585	0.273579	0.161737	0.186418	0.385443	0.442323	0.452524	0.385554	0.439752	0.447756	0.268319	0.159979	0.186634		0.274396	0.162447	0.186169	0.386064	0.444037	0.45445	0.385893	0.440396	0.448183	0.242885	0.122836	0.160535					0.649892	2.05627	2.10205	0.94687	1.74349	1.76151	0.918104	1.76818	1.79009
	0.213783	0.176706	0.19975	0.19975	0.537021	0.516843	0.540087	0.554474	0.505812	0.515249	0.524682	0.205816	0.146904	0.190879	0.514362	0.519597	0.532626	0.507741	0.516789	0.52651	0.213945	0.140567	0.187083		0.205298	0.147954	0.190644	0.517476	0.522199	0.535674	0.508527	0.51779	0.527195	0.210191	0.0874945	0.149396					0.41552	1.86097	1.9224	0.572841	1.71544	1.73892	0.567632	1.73185	1.75223
	0.261485	0.228652	0.150607	0.150607	0.521272	0.505754	0.638916	0.658212	0.495755	0.610781	0.624626	0.254925	0.131002	0.140642	0.502672	0.61542	0.632886	0.49733	0.612538	0.626755	0.261628	0.128412	0.142722		0.254522	0.131392	0.140942	0.505235	0.618406	0.636406	0.497983	0.613682	0.627539	0.25926	0.0794667	0.108161					1.69196	1.92939	1.98564	1.47348	1.76713	1.78734	1.49862	1.7828	1.80214
	0.280219	0.234535	0.468298	0.468298	0.524234	0.506416	0.695184	0.686339	0.502709	0.679732	0.667508	0.274852	0.475145	0.461528	0.508251	0.683551	0.675015	0.504078	0.680679	0.6684	0.277193	0.478055	0.470493		0.274157	0.47491	0.462011	0.510469	0.685059	0.676632	0.504608	0.68117	0.668866	0.27234	0.448692	0.454691					1.66163	1.92267	1.98408	1.4296	1.75003	1.77246	1.45578	1.76815	1.78835
	0.124391	0.115822	0.240952	0.240952	0.155961	0.135229	0.452801	0.458294	0.157946	0.436878	0.439604	0.123704	0.226746	0.238291	0.156327	0.440532	0.445779	0.158003	0.437802	0.440654	0.117142	0.227952	0.242661		0.123365	0.227052	0.238134	0.156235	0.442135	0.447523	0.157837	0.43838	0.441065	0.0996449	0.201699	0.230674					1.65896	1.79977	1.862	1.43488	1.63986	1.6636	1.4609	1.65773	1.678
	0.282416	0.274775	0.196662	0.196662	0.613929	0.600952	0.464712	0.478352	0.581375	0.444896	0.455269	0.274862	0.174869	0.192374	0.591746	0.448982	0.461706	0.583284	0.446027	0.456672	0.28919	0.17402	0.193528		0.274391	0.175441	0.192178	0.594736	0.451034	0.464001	0.584109	0.446778	0.457191	0.297187	0.140662	0.170038					1.56699	1.97345	2.01566	1.33786	1.64991	1.66636	1.35735	1.67448	1.69628
	0.280881	0.319954	0.127336	0.127336	0.654003	0.676169	0.174686	0.175895	0.621252	0.152715	0.152377	0.2742	0.139294	0.132518	0.631527	0.157831	0.159948	0.623015	0.154045	0.153698	0.287142	0.137678	0.127929		0.274601	0.13896	0.132591	0.634485	0.160108	0.162147	0.624097	0.154807	0.154312	0.288357	0.165337	0.145097					1.81962	0.899067	0.953603	1.59729	0.494528	0.511418	1.6164	0.529249	0.544635
	0.545661	0.595193	0.0579067	0.0579067	0.834053	0.859873	0.0310373	0.00476444	0.809837	0.0300554	0.00837835	0.540183	0.100186	0.0591954	0.817559	0.0313023	0.0071712	0.8111	0.030198	0.00806456	0.551122	0.103355	0.0615679		0.54084	0.0993016	0.0598439	0.819694	0.0313631	0.00675647	0.811962	0.0299605	0.00821034	0.550974	0.123726	0.0708787					1.79186	0.83928	0.890661	1.56975	0.442167	0.458187	1.58933	0.47548	0.490411
	0.00529143	0.0628596	0.0231449	0.0231449	0.0879145	0.12373	0.0283694	0.00119285	0.0851313	0.0247608	0.00167854	0.00502689	0.0663062	0.0238363	0.0850093	0.0264114	0.00129196	0.0851765	0.0250041	0.00154284	0.00455567	0.0696278	0.0265761		0.00607914	0.0654037	0.0245291	0.0852669	0.026642	0.00118096	0.0855929	0.0248113	0.00178692	0.00666251	0.0880164	0.0341775					0.278534	0.998084	1.04978	0.668062	0.614637	0.634472	0.636432	0.648837	0.665611
	0.364381	0.420311	0.0170761	0.0170761	0.364533	0.39849	0.24654	0.266515	0.367961	0.232171	0.24911	0.365842	0.00387404	0.0131478	0.366432	0.234672	0.253371	0.367629	0.23299	0.250259	0.365609	0.00688134	0.0111961		0.36679	0.00315935	0.0128838	0.366049	0.236217	0.255166	0.367847	0.233619	0.250614	0.360255	0.0397017	0.0137289					0.341492	0.99492	1.04846	0.740046	0.611883	0.629825	0.707537	0.645688	0.661769
	0.32891	0.387502	0.191169	0.191169	0.315913	0.352783	0.431014	0.443676	0.320398	0.415513	0.425634	0.330732	0.173082	0.187197	0.318698	0.418664	0.430645	0.319985	0.41641	0.426743	0.330739	0.171241	0.186893		0.331745	0.173687	0.187004	0.318197	0.420294	0.432425	0.320185	0.417013	0.427146	0.32659	0.138619	0.162646					0.357634	1.1526	1.20557	0.778588	0.787411	0.807227	0.745574	0.821473	0.838619
	0.117856	0.137436	0.245652	0.245652	0.21431	0.199684	0.477208	0.490606	0.183658	0.460914	0.471742	0.126142	0.225453	0.241737	0.192163	0.464203	0.476861	0.18555	0.461852	0.47291	0.119392	0.222719	0.240322		0.126501	0.226115	0.241527	0.195166	0.465923	0.478738	0.186339	0.462483	0.473331	0.123263	0.188331	0.214148					0.308658	2.08757	2.1432	0.415091	1.812	1.83262	0.403632	1.83616	1.85782
	0.409343	0.409598	0.0189179	0.0189179	0.337753	0.341557	0.25442	0.276231	0.345355	0.23964	0.258159	0.411736	0.00695359	0.0145624	0.342827	0.24218	0.262536	0.344888	0.240477	0.259362	0.409282	0.0102995	0.0121033		0.411879	0.00614458	0.01424	0.342146	0.243773	0.264411	0.34473	0.241133	0.259717	0.40361	0.044661	0.0139599					0.20679	2.04202	2.09852	0.321492	1.77127	1.7927	0.309151	1.79562	1.81718
	0.252776	0.264721	0.547048	0.547048	0.108052	0.118362	0.325678	0.357884	0.12283	0.344277	0.375141	0.256712	0.508588	0.548792	0.118404	0.338857	0.367514	0.121909	0.343122	0.374471	0.253089	0.50002	0.534126		0.257033	0.509432	0.548236	0.116992	0.337098	0.366237	0.121582	0.342789	0.373892	0.248742	0.501718	0.526722					0.0479961	2.05504	2.11155	0.0385525	1.78855	1.80944	0.0388683	1.81228	1.83391
	0.0612326	0.0551688	0.0980358	0.0980358	0.240857	0.222147	0.170614	0.196143	0.230411	0.16749	0.18883	0.0585312	0.0592896	0.0960163	0.232326	0.167151	0.190719	0.231181	0.16761	0.189384	0.0531788	0.0553818	0.0927288		0.0583015	0.060195	0.0954363	0.233428	0.167532	0.191521	0.23139	0.167958	0.189372	0.0272116	0.0308798	0.0783022					0.126107	1.44325	1.49523	0.103909	1.28327	1.30422	0.100831	1.297	1.32074
	0.0346551	0.0403127	0.0548439	0.0548439	0.0300219	0.0122288	0.16025	0.186345	0.0198713	0.155137	0.176642	0.0369002	0.0158262	0.052161	0.0241146	0.155235	0.179133	0.0204876	0.155377	0.177341	0.0269018	0.0121223	0.0492134		0.0375788	0.016739	0.051608	0.0248885	0.155824	0.180176	0.0206318	0.155795	0.177398	0.00717652	0.0144399	0.0329803					0.129957	0.091903	0.151833	0.0531359	0.310075	0.294411	0.0615911	0.274575	0.264164
	0.0415683	0.0574618	0.061767	0.061767	0.0381281	0.0141796	0.130333	0.156121	0.0253077	0.12751	0.148994	0.0443801	0.0216168	0.0598233	0.0305561	0.127097	0.150869	0.0261007	0.127615	0.149532	0.0322505	0.0177438	0.056581		0.0452752	0.0225279	0.0592243	0.0315817	0.127444	0.15165	0.0262652	0.127956	0.149513	0.00903667	0.00653264	0.0426219					1.63991	0.0471106	0.10303	1.40424	0.324445	0.309075	1.43116	0.291575	0.28178
	0.0517001	0.0703457	0.177897	0.177897	0.0381192	0.0129257	0.297384	0.318142	0.024098	0.290414	0.30857	0.0547253	0.158726	0.175294	0.0296367	0.29133	0.310913	0.0249602	0.290766	0.309252	0.0427859	0.156083	0.173139		0.0556535	0.159446	0.174886	0.030786	0.292126	0.311889	0.0251594	0.291154	0.30938	0.0205793	0.133923	0.15778					0.338808	1.45239	1.50763	0.765407	1.31014	1.33514	0.731275	1.32489	1.3514
	0.0593983	0.0409186	0.00778054	0.00778054	0.430823	0.43518	0.180287	0.197093	0.389975	0.167191	0.181722	0.0673361	0.0238357	0.0123951	0.401482	0.169956	0.185952	0.39236	0.167912	0.182714	0.0599912	0.0230359	0.0106955		0.0670142	0.0232318	0.0127412	0.405404	0.171338	0.187449	0.393563	0.168454	0.183029	0.0734086	0.044851	0.025583					0.414157	1.99863	2.04215	0.810868	1.74002	1.75475	0.777053	1.75817	1.77801
	0.0430866	0.0402948	0.0479038	0.0479038	0.331703	0.341831	0.161226	0.177883	0.297839	0.156558	0.170936	0.0492452	0.0318911	0.0442225	0.307613	0.156906	0.172723	0.299773	0.156786	0.171433	0.043287	0.0314925	0.0447208		0.0492968	0.0325069	0.0438638	0.310827	0.157475	0.173422	0.300798	0.157083	0.171503	0.0508	0.0104009	0.0306756					0.379046	1.86015	1.90441	0.763674	1.6151	1.62731	0.730724	1.63219	1.65053
	0.110457	0.10429	0.466524	0.466524	0.185986	0.186589	0.160419	0.16616	0.161164	0.182439	0.190474	0.116551	0.472383	0.472094	0.16847	0.17806	0.183128	0.162615	0.181022	0.189105	0.110859	0.472781	0.468044		0.116507	0.472259	0.471916	0.170813	0.175747	0.180803	0.163305	0.180296	0.18844	0.119137	0.499624	0.482392					1.45427	1.82075	1.86441	1.26862	1.54465	1.5596	1.29067	1.56369	1.58397
	0.151581	0.212141	0.549378	0.549378	0.17388	0.125473	0.297599	0.30302	0.144167	0.320544	0.328235	0.160126	0.53104	0.552165	0.152024	0.315884	0.320656	0.146178	0.319075	0.326812	0.156571	0.528105	0.543741		0.161256	0.531426	0.551778	0.15504	0.313483	0.318242	0.146711	0.318322	0.326126	0.167517	0.541109	0.545584					1.39393	1.72082	1.78147	1.14777	1.40378	1.42761	1.17473	1.43575	1.4561
	0.245503	0.299954	0.469305	0.469305	0.053821	0.0120814	0.135496	0.150749	0.025758	0.159937	0.176451	0.252825	0.461194	0.47488	0.0333343	0.154746	0.168455	0.0276324	0.15834	0.175064	0.249358	0.460393	0.468901		0.253896	0.461337	0.474479	0.0361532	0.152188	0.166053	0.0281507	0.157614	0.174297	0.257031	0.484908	0.481728					1.26337	1.7737	1.82098	1.00474	1.58104	1.59638	1.03256	1.59553	1.61406
	0.220565	0.279508	0.37062	0.37062	0.0465587	0.00216009	0.0770039	0.0907145	0.0215428	0.0982736	0.113499	0.227764	0.364596	0.375433	0.0282201	0.0938703	0.106191	0.0232621	0.0968772	0.112283	0.224966	0.363962	0.369651		0.228899	0.36472	0.375099	0.0307636	0.0916402	0.104082	0.0236603	0.0962392	0.111622	0.233104	0.386607	0.380173					0.671955	2.04496	2.09205	1.05691	1.73446	1.75187	1.02477	1.75875	1.78047
	1.01321	0.955771	0.00402673	0.00402673	0.936585	0.894534	0.235351	0.260879	0.957833	0.220261	0.242104	1.01074	0.0248952	0.000467948	0.9497	0.222771	0.246504	0.956925	0.221108	0.243375	0.99264	0.0283545	0.00318857		1.00999	0.0240344	0.000842524	0.947939	0.224397	0.248474	0.956149	0.221807	0.243731	0.966356	0.0625171	0.0288633					1.54278	1.43725	1.5072	1.60125	1.35422	1.38251	1.59405	1.36673	1.38814
	1.13384	1.0763	0.0293169	0.0293169	1.025	0.982486	0.269935	0.293904	1.04641	0.254592	0.274989	1.13143	2.28882e-06	0.0246636	1.03822	0.257204	0.279508	1.0455	0.255459	0.276258	1.11312	0.00347554	0.021976		1.13065	0.000856783	0.0242987	1.03644	0.258849	0.281479	1.04472	0.256155	0.276627	1.08709	0.0385717	0.00449649					1.49654	0.512148	0.583449	1.50569	0.435797	0.462907	1.50474	0.450046	0.468018
	0.796643	0.747839	0.0909919	0.0909919	0.548304	0.505254	0.330166	0.352989	0.569012	0.314961	0.334274	0.799718	0.057696	0.0859439	0.561065	0.31762	0.338873	0.568139	0.315823	0.335516	0.788136	0.0540832	0.0829913		0.798788	0.0586218	0.0855347	0.559345	0.319241	0.340807	0.567376	0.316502	0.335884	0.788353	0.0179793	0.0558346					0.0514198	1.59155	1.65133	0.497643	1.23699	1.25929	0.463537	1.27103	1.29044
	0.0185646	0.0436339	0.104637	0.104637	0.146023	0.145168	0.0630321	0.0733839	0.142109	0.0533805	0.0621358	0.0176809	0.109635	0.106424	0.142268	0.0549301	0.0649082	0.142409	0.053934	0.0628579	0.012425	0.113549	0.109176		0.0179057	0.109171	0.106483	0.142664	0.0560122	0.0660422	0.142567	0.0543306	0.0630979	0.0131386	0.140846	0.133356					1.73953	0.744369	0.795393	1.57622	0.329492	0.345016	1.59384	0.363884	0.37837
	0.267869	0.281985	0.373085	0.373085	0.302554	0.324144	0.179406	0.174729	0.303767	0.190556	0.186537	0.268354	0.368784	0.375314	0.302361	0.188297	0.183388	0.303631	0.189907	0.185822	0.262915	0.371137	0.376343		0.269078	0.368462	0.375282	0.302382	0.187067	0.182255	0.30378	0.189532	0.185526	0.243856	0.399613	0.400514					1.6261	0.892192	0.946274	1.53119	0.470596	0.485535	1.53801	0.505232	0.519125
	0.221636	0.237164	0.292661	0.292661	0.259004	0.282125	0.114476	0.108524	0.260206	0.124608	0.119295	0.222102	0.287653	0.294829	0.25876	0.122683	0.116538	0.260067	0.124023	0.11863	0.216361	0.290488	0.296297		0.222875	0.287303	0.294819	0.258788	0.121546	0.115501	0.260225	0.123667	0.118356	0.19648	0.318181	0.318969					1.56143	0.87525	0.931236	1.50477	0.46106	0.477681	1.50921	0.496324	0.511051
	0.17844	0.196556	0.455072	0.455072	0.204073	0.226116	0.258365	0.252936	0.205611	0.270198	0.265388	0.179224	0.449871	0.457553	0.20414	0.267729	0.262054	0.205455	0.269513	0.264629	0.17327	0.451889	0.458157		0.18003	0.449532	0.457544	0.204133	0.266431	0.260865	0.205594	0.269111	0.264309	0.154017	0.478885	0.480676					1.54418	0.766374	0.82214	1.4888	0.377631	0.394074	1.49196	0.410934	0.42498
	0.296008	0.298315	0.345022	0.345022	0.180493	0.185295	0.151401	0.144328	0.191786	0.162928	0.156698	0.299333	0.342635	0.347589	0.188301	0.160624	0.153461	0.191094	0.162265	0.155934	0.296362	0.34491	0.348644		0.299489	0.342253	0.347615	0.18725	0.159356	0.152268	0.190833	0.161857	0.155629	0.292825	0.372589	0.371503					1.67334	1.89719	1.9615	1.46542	1.64254	1.66678	1.48997	1.67003	1.6905
	0.0378429	0.0514994	0.318875	0.318875	0.194017	0.186742	0.143237	0.142142	0.1864	0.15537	0.157127	0.0360248	0.33081	0.322022	0.187796	0.153222	0.152041	0.186929	0.154601	0.156298	0.0323955	0.331006	0.31842		0.036047	0.330583	0.32209	0.188551	0.151939	0.150648	0.187139	0.154134	0.155965	0.00911127	0.350201	0.325065					0.323355	1.80822	1.87437	0.695995	1.5424	1.56932	0.67141	1.57126	1.5928
	0.0650436	0.098543	0.370138	0.370138	0.124809	0.157621	0.180098	0.182467	0.125286	0.193447	0.198246	0.0665302	0.376429	0.373328	0.123959	0.190885	0.19283	0.125159	0.192598	0.197393	0.0593745	0.376045	0.368898		0.067555	0.376303	0.373313	0.124026	0.189486	0.191383	0.125414	0.192125	0.197012	0.0376718	0.394581	0.375263					0.0742772	1.94898	2.01304	0.221167	1.68022	1.70459	0.222109	1.70778	1.72871
	0.0414932	0.0720417	0.574606	0.574606	0.0420712	0.0725361	0.299873	0.310795	0.0475143	0.319803	0.332297	0.04302	0.570224	0.579216	0.0447928	0.315703	0.325433	0.0471032	0.318509	0.331137	0.0361406	0.569677	0.573922		0.0439983	0.570289	0.578947	0.0443861	0.313606	0.323437	0.0471967	0.31789	0.330521	0.0159383	0.591149	0.583783					0.348884	1.68141	1.73448	0.469222	1.46493	1.48851	0.468239	1.48418	1.51044
	0.285639	0.261382	0.233503	0.233503	0.318475	0.292878	0.477429	0.498156	0.310634	0.46214	0.479506	0.283518	0.20383	0.22878	0.313975	0.4648	0.484114	0.311166	0.463012	0.480725	0.290773	0.200121	0.225991		0.282682	0.204689	0.22845	0.31461	0.466436	0.486042	0.311173	0.463683	0.4811	0.309056	0.163109	0.197857					0.477672	1.89095	1.94342	0.552631	1.57424	1.5945	0.554436	1.60309	1.62365
	0.207406	0.227527	0.0892521	0.0892521	0.122614	0.146281	0.292906	0.308559	0.13541	0.279439	0.292623	0.210156	0.0726159	0.0854392	0.130637	0.282097	0.296946	0.1346	0.280199	0.293641	0.201618	0.0712059	0.0852259		0.211077	0.0732348	0.0851591	0.129571	0.283532	0.298515	0.134405	0.280753	0.29397	0.186335	0.0445753	0.0662663					0.354263	0.965737	1.02213	0.430274	0.560441	0.577494	0.431455	0.59517	0.610384
	0.0311719	0.0300779	0.0848434	0.0848434	0.135612	0.121661	0.283394	0.299401	0.126736	0.270227	0.283676	0.033538	0.0672715	0.0810618	0.128337	0.272801	0.287961	0.127383	0.27097	0.284679	0.0380139	0.0659039	0.0808985		0.0336746	0.0678919	0.080763	0.12926	0.274201	0.289519	0.127573	0.271518	0.284999	0.0626911	0.0398132	0.0626798					0.220137	0.597587	0.666602	0.416287	0.403726	0.42612	0.41187	0.42588	0.441231
	0.0486513	0.0477792	0.0719705	0.0719705	0.140329	0.126469	0.248001	0.258935	0.129046	0.238828	0.247785	0.0514881	0.0613351	0.0695658	0.131517	0.240306	0.250702	0.129825	0.239351	0.248485	0.0544502	0.0583972	0.0679551		0.0516447	0.0618382	0.0694517	0.132648	0.24132	0.25183	0.130079	0.23974	0.248706	0.0777021	0.0276713	0.0438806					0.193418	0.501796	0.567157	0.267859	0.344555	0.364716	0.26902	0.361839	0.375914
	0.268692	0.280028	0.0162869	0.0162869	0.288066	0.307499	0.135119	0.162529	0.290169	0.126463	0.149603	0.269388	0.0569829	0.0199329	0.288584	0.127345	0.152664	0.289996	0.126914	0.150518	0.264151	0.061259	0.0237237		0.27004	0.055986	0.0204796	0.288513	0.128299	0.154054	0.290095	0.127447	0.150674	0.246865	0.0924201	0.0449692					0.0637634	0.423278	0.49331	0.168085	0.292656	0.316761	0.167813	0.30733	0.323284
	0.102724	0.108252	0.0578444	0.0578444	0.508767	0.514728	0.0989391	0.125135	0.471267	0.0898004	0.111939	0.0944885	0.0957264	0.0615083	0.482675	0.0908602	0.115102	0.473395	0.0902881	0.112862	0.106943	0.0997412	0.0649691		0.0943547	0.0947673	0.0620244	0.486154	0.0918656	0.116509	0.474505	0.0908205	0.113035	0.105706	0.130459	0.0860601					0.201037	1.88272	1.93087	0.296284	1.61604	1.63652	0.29561	1.63787	1.66279
	0.184619	0.185394	0.0362736	0.0362736	0.300846	0.314859	0.133836	0.162155	0.295565	0.123865	0.147865	0.183245	0.0782916	0.0403292	0.295827	0.125014	0.151169	0.29585	0.124405	0.148876	0.177585	0.0828391	0.0444967		0.183902	0.0772566	0.0408788	0.296537	0.126109	0.152707	0.29612	0.12498	0.149069	0.150242	0.116055	0.0678787					1.22445	1.39431	1.45263	1.03941	1.03603	1.05777	1.06036	1.07052	1.08862
	0.110311	0.107387	0.0119955	0.0119955	0.221496	0.23384	0.14795	0.169457	0.216544	0.139604	0.158582	0.109112	0.00866539	0.00904709	0.216699	0.140876	0.16118	0.21682	0.140034	0.159354	0.103147	0.0113715	0.00637854		0.109686	0.00788183	0.00861634	0.21738	0.141813	0.162288	0.217064	0.14047	0.159519	0.0761107	0.0348654	0.0111469					1.22697	1.23009	1.2889	0.9951	0.861345	0.881956	1.01859	0.896713	0.914324
	0.17107	0.169426	0.00378165	0.00378165	0.291124	0.306039	0.233617	0.255767	0.285399	0.218731	0.237603	0.169853	0.0206397	0.000495581	0.285753	0.221324	0.242004	0.285706	0.219576	0.238809	0.164098	0.023692	0.0026361		0.170433	0.0198638	0.00081366	0.286511	0.222922	0.243884	0.285993	0.220239	0.239172	0.137751	0.0568669	0.0276457					0.670935	1.39955	1.45897	0.739528	1.04375	1.06564	0.743207	1.07784	1.09616
	0.00116586	0.0163831	0.0791228	0.0791228	0.0629183	0.0370322	0.126198	0.152415	0.0526238	0.112338	0.134551	0.00123416	0.110944	0.0833651	0.0567958	0.114562	0.13886	0.0532909	0.113111	0.135763	0.00793355	0.114085	0.0856326		0.00209469	0.110087	0.0837848	0.0576244	0.116052	0.140732	0.0533914	0.113783	0.136081	0.0265648	0.14576	0.10801					0.551018	2.02766	2.07528	0.516369	1.73523	1.75345	0.53114	1.75723	1.77972
	0.0662692	0.0823146	0.0405341	0.0405341	0.0464653	0.0692111	0.158712	0.191882	0.0519965	0.146798	0.175205	0.0677797	0.0903283	0.0455051	0.0494582	0.148211	0.17877	0.0516004	0.147444	0.176405	0.0618519	0.0959193	0.0511964		0.0685084	0.0891159	0.0461265	0.0490466	0.149512	0.180604	0.0516228	0.148117	0.176648	0.0463035	0.133902	0.0792862					0.334955	2.1083	2.15361	0.31105	1.79716	1.81409	0.324386	1.82044	1.84208
	0.260698	0.233018	0.049772	0.049772	0.245808	0.21574	0.131599	0.157615	0.242628	0.120584	0.1426	0.259637	0.0873523	0.053897	0.244496	0.122105	0.146208	0.242918	0.121187	0.143634	0.264791	0.0912927	0.0572763		0.258711	0.0863847	0.0543925	0.2447	0.123303	0.147794	0.242767	0.121775	0.143864	0.281818	0.123623	0.0800716					0.362179	2.0529	2.10014	0.355124	1.75993	1.77734	0.365697	1.78179	1.80346
	0.127892	0.143985	0.168166	0.168166	0.125291	0.147895	0.402772	0.420694	0.129432	0.388161	0.403075	0.129083	0.143542	0.163871	0.12728	0.39078	0.407559	0.129119	0.388997	0.404214	0.123487	0.140299	0.161735		0.129813	0.1443	0.163606	0.127	0.392345	0.409357	0.129187	0.389614	0.404573	0.107186	0.105078	0.134991					1.76719	1.3943	1.45649	1.57571	1.05581	1.07801	1.59774	1.08879	1.10699
	0.0682167	0.0753464	0.0259561	0.0259561	0.166939	0.174456	0.0662849	0.0928171	0.161406	0.0660247	0.0884285	0.0672305	0.0113411	0.0245581	0.162137	0.0649597	0.089464	0.161696	0.06597	0.0888228	0.0654949	0.0155629	0.0207946		0.0676874	0.0104411	0.0239636	0.162778	0.0650567	0.0899819	0.16199	0.06623	0.0887239	0.0490379	0.0382355	0.00767991					1.65972	1.97726	2.02685	1.472	1.68817	1.70687	1.49277	1.7104	1.73259
	0.0889181	0.0837058	0.0710293	0.0710293	0.201756	0.205802	0.0871445	0.113499	0.193607	0.0886539	0.11087	0.088358	0.0340038	0.0701087	0.195275	0.0871915	0.11152	0.194073	0.0884868	0.111151	0.086934	0.0299129	0.0664886		0.0885681	0.0348844	0.0694977	0.196167	0.0871067	0.111856	0.194374	0.0886986	0.111	0.0736983	0.00928021	0.0554666					1.68294	1.85442	1.90327	1.50026	1.57997	1.59848	1.52136	1.60082	1.62313
	0.0146291	0.00420765	0.0965163	0.0965163	0.0150375	0.0298914	0.146775	0.168495	0.0160725	0.145458	0.163842	0.0140407	0.0654795	0.0951238	0.0148748	0.144782	0.165198	0.0159707	0.145473	0.16421	0.0180809	0.0620997	0.0925952		0.013515	0.0662576	0.0946048	0.0148874	0.144986	0.165697	0.0160834	0.145737	0.164148	0.0345175	0.0412898	0.0812593					0.130657	1.98021	2.02798	0.430334	1.68926	1.70733	0.400962	1.71099	1.73328
	0.0416194	0.0408364	0.268902	0.268902	0.303848	0.301535	0.340479	0.367016	0.277896	0.337905	0.361502	0.0499569	0.243794	0.266942	0.285515	0.337445	0.362313	0.279429	0.337982	0.362006	0.042636	0.239049	0.261957		0.0499916	0.244685	0.266423	0.287976	0.337824	0.362948	0.280132	0.338285	0.361986	0.0553092	0.215555	0.244703					0.268589	1.53446	1.59161	0.599835	1.36325	1.38955	0.569547	1.3805	1.40802
	0.285028	0.274355	0.245561	0.245561	0.650076	0.643175	0.53527	0.549012	0.61557	0.515159	0.52583	0.276504	0.225039	0.240619	0.62542	0.519372	0.532251	0.617609	0.516332	0.527245	0.287339	0.224383	0.24195		0.276353	0.225616	0.240438	0.628759	0.521452	0.53455	0.618589	0.517094	0.527776	0.286771	0.190218	0.217438					0.0991238	1.64484	1.69753	0.324643	1.44096	1.46434	0.297409	1.45967	1.48574
	0.0698727	0.0583324	0.0606835	0.0606835	0.0113249	0.0349402	0.16089	0.177273	0.000197747	0.147065	0.160913	0.0715332	0.079434	0.0646185	0.0044523	0.149614	0.165085	0.00026218	0.147852	0.161967	0.0601733	0.0822906	0.0664372		0.0711542	0.0787421	0.0648684	0.0054309	0.151105	0.166741	0.000704031	0.148427	0.162311	0.0442569	0.114788	0.0914179					1.57164	1.77536	1.82814	1.47328	1.54062	1.56251	1.48546	1.56013	1.58472
	0.0596165	0.0419279	0.737484	0.737484	0.0290304	0.0571684	0.974697	0.99246	0.0171443	0.957793	0.970665	0.0613429	0.707723	0.734642	0.0221284	0.960836	0.976789	0.0175872	0.958789	0.97202	0.048541	0.709116	0.738945		0.0609046	0.708184	0.734343	0.0230914	0.96257	0.979019	0.0180742	0.959532	0.972427	0.0305652	0.684381	0.727361					1.68582	0.979347	1.05298	1.56147	0.902994	0.933224	1.57556	0.91811	0.93838
	0.0645182	0.0438469	0.40222	0.40222	0.0182268	0.0472847	0.580919	0.598714	0.00688032	0.564113	0.577084	0.0659825	0.369437	0.39999	0.0115364	0.567099	0.583261	0.00729637	0.565097	0.578408	0.0541907	0.371463	0.402941		0.0654637	0.369925	0.399621	0.0124651	0.568829	0.58546	0.00777414	0.565834	0.578822	0.0380882	0.359406	0.391778					1.65064	0.775348	0.847072	1.52715	0.715909	0.745407	1.54124	0.729488	0.749326
	0.252653	0.249589	0.984349	0.984349	0.0709425	0.0818863	1.15058	1.16584	0.0816311	1.13634	1.14696	0.25517	0.937062	0.982006	0.079172	1.13899	1.15283	0.0809196	1.13717	1.14808	0.257702	0.931997	0.982141		0.25527	0.938139	0.981504	0.0781107	1.14043	1.1547	0.0806696	1.1378	1.14842	0.280344	0.888771	0.955264					1.71796	2.03535	2.08034	1.49905	1.72399	1.74153	1.52424	1.74748	1.76984
	0.18912	0.18238	0.0038813	0.0038813	0.0404228	0.0490898	0.234688	0.254284	0.0479083	0.218514	0.235857	0.190863	0.0128839	0.000745076	0.0464023	0.222028	0.240629	0.0473882	0.219406	0.237059	0.194357	0.0134908	0.000884844		0.190894	0.0121839	0.00109545	0.0456564	0.22373	0.242458	0.0472153	0.220049	0.23746	0.216878	0.0397341	0.0210339					0.81068	0.59908	0.653119	0.880552	0.185919	0.201417	0.883253	0.220461	0.233988
	0.1237	0.128957	0.0506432	0.0506432	0.244303	0.258903	0.251423	0.276763	0.239394	0.238147	0.260708	0.12242	0.0259554	0.0462652	0.239468	0.24065	0.264473	0.239659	0.238861	0.261822	0.115577	0.0235393	0.0437504		0.123187	0.0268401	0.0457972	0.240147	0.242079	0.266122	0.239926	0.239469	0.262119	0.0852345	0.00495341	0.0214564					1.84845	0.671734	0.722563	1.5821	0.268022	0.282266	1.60972	0.300602	0.313887
	0.0589248	0.0595428	0.0368982	0.0368982	0.171141	0.184861	0.157722	0.178422	0.167021	0.145065	0.163506	0.0571833	0.0540397	0.0409154	0.166829	0.147485	0.167101	0.16725	0.145754	0.164515	0.0511137	0.0561385	0.042764		0.0579578	0.0532979	0.0412797	0.167435	0.148855	0.168605	0.16749	0.146304	0.164812	0.020314	0.0832996	0.0641307					0.0622492	0.838035	0.891692	0.28674	0.433643	0.449513	0.278483	0.467462	0.481858
	0.0756851	0.091288	0.506275	0.506275	0.0354011	0.0102436	0.213435	0.239164	0.0215643	0.236298	0.26211	0.0790637	0.480234	0.509822	0.0266435	0.230258	0.253469	0.0224409	0.234842	0.261034	0.0694747	0.473647	0.497264		0.0798293	0.480827	0.509327	0.0278262	0.227968	0.251532	0.0226461	0.234287	0.260319	0.0542578	0.482654	0.497913					1.85669	0.751578	0.80627	1.69923	0.358408	0.375531	1.7104	0.392432	0.407386
	0.0483788	0.0520521	0.615269	0.615269	0.109947	0.125904	0.417606	0.447234	0.107645	0.440146	0.469324	0.0481586	0.569292	0.615258	0.107338	0.433863	0.460604	0.107733	0.438715	0.468339	0.0429084	0.558776	0.598343		0.048786	0.570345	0.614679	0.10773	0.431632	0.458803	0.107923	0.438212	0.467623	0.0229416	0.551818	0.582729					0.310486	1.46035	1.51884	0.410851	1.42943	1.45176	0.420415	1.4366	1.45449
	0.20778	0.207811	0.0842759	0.0842759	0.275857	0.287158	0.156486	0.169879	0.273165	0.139292	0.150819	0.207132	0.093706	0.088065	0.273028	0.143167	0.15607	0.273292	0.140267	0.152007	0.202673	0.0945502	0.0877668		0.207701	0.0931664	0.0882775	0.273459	0.144957	0.157919	0.273457	0.140905	0.152455	0.182947	0.120264	0.107084					0.121065	1.9672	2.01139	0.219949	1.65771	1.67559	0.228874	1.68078	1.70423
	0.118897	0.11724	0.160507	0.160507	0.156552	0.17016	0.0615051	0.0748125	0.156318	0.0461139	0.0576182	0.119822	0.169229	0.163981	0.155357	0.0494401	0.062267	0.156306	0.0469837	0.0587005	0.112105	0.170732	0.164399		0.120381	0.16869	0.164181	0.155561	0.0510681	0.0639414	0.156415	0.0475653	0.0590919	0.0926557	0.197103	0.184603					0.332508	0.909374	0.98031	0.423733	0.759933	0.786872	0.433237	0.780048	0.798824
	0.978089	0.982225	0.282651	0.282651	0.604154	0.597145	0.534724	0.549879	0.632423	0.517121	0.529329	0.984899	0.270166	0.278975	0.62612	0.520563	0.534702	0.630673	0.518121	0.530584	0.988872	0.269609	0.280282		0.984508	0.270637	0.278835	0.623147	0.522375	0.536725	0.629821	0.518798	0.531027	1.01385	0.239818	0.258688					1.94256	1.01956	1.09212	1.63998	0.899277	0.928127	1.6632	0.91793	0.937654
	0.950017	0.976265	0.138628	0.138628	0.599186	0.605137	0.317353	0.332858	0.624822	0.305789	0.31873	0.958813	0.121394	0.13509	0.61892	0.307953	0.322638	0.623192	0.306431	0.319633	0.963915	0.120044	0.135025		0.958783	0.122002	0.134793	0.616212	0.309193	0.324028	0.62252	0.306936	0.31991	0.994248	0.0950534	0.118043					1.96589	1.14678	1.21769	1.66017	1.02178	1.04978	1.68397	1.0404	1.05986
	0.737616	0.760405	0.0937321	0.0937321	0.456682	0.45599	0.333282	0.355289	0.481822	0.318149	0.336646	0.742111	0.0628683	0.0889352	0.475839	0.320752	0.341237	0.480224	0.319009	0.337881	0.743805	0.0594079	0.0860986		0.742173	0.0637208	0.0885666	0.473168	0.322373	0.343165	0.479496	0.319689	0.338248	0.755248	0.0238316	0.059063					1.95138	1.97557	2.04015	1.64839	1.77734	1.80296	1.67194	1.79947	1.82102
	0.112326	0.123368	0.0994624	0.0994624	0.0330295	0.0232488	0.344335	0.366824	0.0185522	0.32863	0.347599	0.116379	0.0675796	0.0944754	0.0228601	0.331397	0.352335	0.0194551	0.329521	0.348868	0.112919	0.064096	0.0917803		0.116674	0.0684738	0.0940961	0.0242428	0.333069	0.354318	0.0197787	0.330217	0.349247	0.108961	0.0279482	0.0646449					0.584827	1.86451	1.91433	0.630138	1.59509	1.61486	0.634145	1.61601	1.63939
	0.190022	0.226073	0.0463808	0.0463808	0.182051	0.20186	0.249059	0.27109	0.190548	0.236608	0.255146	0.184123	0.0150955	0.0418794	0.188324	0.238588	0.259103	0.189977	0.237305	0.256209	0.185115	0.0114429	0.0394064		0.184823	0.0159868	0.0414883	0.187422	0.239932	0.260752	0.18984	0.237896	0.256497	0.171198	0.0223572	0.0144836					0.517318	0.0637228	0.122925	0.600244	0.338191	0.322044	0.602819	0.302753	0.291873
	0.184008	0.175072	0.0215283	0.0215283	0.0481903	0.0557743	0.22102	0.242849	0.0543073	0.20813	0.226565	0.185431	0.00882129	0.0175941	0.0532474	0.210275	0.230634	0.0538715	0.208847	0.227649	0.189478	0.0124941	0.0146467		0.185432	0.00795837	0.0171857	0.0526307	0.21166	0.232309	0.0537213	0.209454	0.22795	0.212315	0.0445925	0.00869318					0.641466	0.0768031	0.135054	0.690712	0.321746	0.306035	0.694294	0.286986	0.276634
	0.204663	0.201956	0.0579062	0.0579062	0.0628785	0.074985	0.272997	0.296629	0.0689206	0.259853	0.279958	0.206386	0.0235913	0.0532985	0.068272	0.261962	0.283957	0.0684423	0.260592	0.281086	0.212461	0.0194607	0.049647		0.206445	0.0245504	0.0528619	0.0676022	0.263386	0.285699	0.0683173	0.261212	0.281387	0.239156	0.0158266	0.0231414					0.566688	0.121598	0.181296	0.833337	0.280539	0.264611	0.81796	0.245097	0.234734
	0.158395	0.148719	0.0858245	0.0858245	0.260533	0.246579	0.162396	0.161222	0.248011	0.144352	0.141188	0.155115	0.0897893	0.0895163	0.252446	0.148719	0.147972	0.248775	0.145428	0.142268	0.162432	0.0869212	0.0831937		0.154621	0.0896641	0.0895221	0.253547	0.15054	0.149795	0.249012	0.146015	0.142772	0.175606	0.108031	0.0939351					0.532038	1.96774	2.01433	0.784581	1.69098	1.7088	0.769333	1.71141	1.73392
	0.157555	0.175972	0.184128	0.184128	0.292751	0.298153	0.085906	0.0846638	0.280339	0.0661253	0.0629112	0.154306	0.188015	0.188342	0.284304	0.0708571	0.0700699	0.281043	0.0673132	0.0641058	0.159284	0.185251	0.182046		0.154399	0.187877	0.188331	0.285391	0.072863	0.0720641	0.281426	0.0679535	0.0646558	0.164045	0.207527	0.19385					1.53894	0.722729	0.788833	1.43791	0.460129	0.478103	1.45	0.488564	0.500197
	0.0390728	0.0342306	0.160952	0.160952	0.02426	0.0197525	0.107556	0.106546	0.016608	0.0870701	0.0861344	0.0412079	0.170301	0.165253	0.0194592	0.0919592	0.0928455	0.0170597	0.0882883	0.0872191	0.0363459	0.168383	0.160188		0.0414197	0.170037	0.165311	0.0200839	0.0940111	0.094663	0.0172281	0.0889385	0.0877152	0.0257528	0.193047	0.174316					1.44031	2.00037	2.05921	1.35535	1.79581	1.81646	1.36678	1.81496	1.83536
	0.0877848	0.0865313	0.0214021	0.0214021	0.0293127	0.0445607	0.231511	0.25377	0.0252706	0.217997	0.236584	0.0887411	0.00531205	0.0171211	0.0248177	0.220398	0.240855	0.0255061	0.218755	0.237729	0.0968658	0.00803756	0.0151991		0.0880822	0.00450615	0.0167391	0.0254452	0.221843	0.242621	0.0257529	0.219359	0.238051	0.128684	0.0389935	0.00738421					0.35327	1.5406	1.60063	0.184057	1.18752	1.20952	0.210626	1.22141	1.2402
	0.169569	0.167775	0.0254081	0.0254081	0.0649851	0.0501547	0.19781	0.219143	0.0679265	0.183347	0.201524	0.170261	0.0522456	0.0299293	0.0686918	0.185968	0.205935	0.0677549	0.18416	0.20269	0.178586	0.0550306	0.0319542		0.169609	0.051421	0.0302988	0.0681789	0.187515	0.207735	0.06754	0.184796	0.203033	0.209935	0.0871814	0.0558544					0.314563	1.86746	1.91965	0.182411	1.55054	1.57053	0.205043	1.57949	1.59949
	0.190995	0.186112	0.0401419	0.0401419	0.0453948	0.0284781	0.252685	0.274778	0.0519864	0.239269	0.258388	0.192405	0.00980367	0.0357158	0.0518587	0.241521	0.262435	0.0516457	0.240019	0.259484	0.200243	0.00640892	0.0329686		0.191673	0.0106848	0.0353058	0.0509627	0.242967	0.264127	0.0513181	0.240641	0.259785	0.232589	0.026621	0.0085186					0.330691	0.701909	0.771392	0.179767	0.619749	0.646142	0.204217	0.633455	0.651523
	0.221732	0.244656	0.0161219	0.0161219	0.222945	0.249123	0.281594	0.286469	0.227737	0.2627	0.265061	0.2231	0.00287043	0.0119295	0.22525	0.26708	0.271833	0.227384	0.263814	0.266278	0.216502	0.00431949	0.0163093		0.223951	0.00321468	0.0118266	0.224912	0.268994	0.27385	0.227463	0.264467	0.266782	0.197261	0.0228881	0.000427933					0.307208	0.744575	0.814855	0.723622	0.644526	0.671069	0.687031	0.660073	0.67797
	0.232464	0.248406	0.024714	0.024714	0.229301	0.251347	0.169377	0.192139	0.233662	0.155688	0.17486	0.233705	0.0548685	0.0286799	0.231407	0.157993	0.179174	0.233343	0.156459	0.176012	0.227803	0.0582387	0.0313339		0.234423	0.054039	0.0290908	0.231115	0.15946	0.18096	0.233399	0.157097	0.176327	0.210745	0.0895945	0.0539162					0.315216	1.93387	1.97909	0.724448	1.62613	1.64421	0.690764	1.649	1.67248
	0.283766	0.279676	0.0105109	0.0105109	0.338584	0.347607	0.195667	0.217988	0.337885	0.182542	0.201362	0.283515	0.0410917	0.0148248	0.337113	0.18475	0.20555	0.337915	0.183271	0.202473	0.278023	0.0441279	0.0170347		0.28402	0.0402406	0.0152356	0.337361	0.18616	0.20726	0.338003	0.183886	0.20277	0.258188	0.0758138	0.0397065					0.256069	1.09986	1.161	0.675203	0.696943	0.717404	0.640201	0.734	0.751179
	0.0591667	0.0684292	0.151694	0.151694	0.206504	0.226603	0.352174	0.375641	0.198345	0.34014	0.358428	0.0579044	0.115833	0.149294	0.199375	0.341756	0.363138	0.198777	0.340826	0.359545	0.0521497	0.114961	0.150689		0.0586386	0.116472	0.148872	0.200336	0.343019	0.364936	0.199182	0.341466	0.359803	0.024144	0.0912871	0.13943					1.67757	0.980217	1.03661	1.48929	0.566768	0.584144	1.51223	0.602336	0.617839
	0.0835129	0.0976675	0.108547	0.108547	0.225552	0.249682	0.398003	0.413212	0.219314	0.378312	0.390055	0.0823574	0.0831745	0.103612	0.219564	0.382277	0.396415	0.219633	0.379466	0.391484	0.0756209	0.0819425	0.104365		0.0831816	0.0838148	0.103397	0.220365	0.384322	0.39873	0.220012	0.380234	0.391991	0.0457002	0.0462221	0.0790227					1.2757	1.88571	1.9334	1.09409	1.63843	1.65719	1.10303	1.65688	1.68
	0.136078	0.148639	0.0697597	0.0697597	0.257843	0.279777	0.0575282	0.0740938	0.253576	0.0623522	0.0767806	0.134404	0.0569627	0.0691658	0.253336	0.0600129	0.075726	0.253782	0.06203	0.076725	0.129373	0.0527218	0.0656243		0.135208	0.0575717	0.0688215	0.25394	0.0596706	0.075503	0.254092	0.0620429	0.0765234	0.101342	0.0344054	0.0537122					0.0195384	1.8005	1.86038	0.14355	1.47356	1.49664	0.133311	1.50465	1.52563
	0.0875356	0.0814363	0.00698767	0.00698767	0.116436	0.129277	0.0370295	0.0231439	0.103166	0.0302707	0.0183264	0.0903667	0.0176433	0.00761946	0.105887	0.0330775	0.0198313	0.103911	0.0307042	0.0185304	0.0916286	0.0212284	0.0102454		0.0898443	0.0170975	0.00793398	0.107307	0.0336135	0.020277	0.10443	0.0307675	0.0187852	0.116761	0.0385294	0.0209201					0.0122095	1.98474	2.02926	0.130128	1.672	1.68957	0.120816	1.69527	1.71818
	0.0970935	0.0852235	0.0821636	0.0821636	0.0971212	0.112995	0.136319	0.151453	0.0854738	0.135282	0.14835	0.0996646	0.07109	0.0806128	0.0875841	0.134646	0.149083	0.0861217	0.135304	0.148618	0.101934	0.068417	0.0788946		0.099047	0.0716462	0.0803056	0.0888541	0.134867	0.1494	0.086621	0.135478	0.148585	0.128916	0.0497075	0.0667986					0.104199	0.190652	0.247234	0.0496362	0.202204	0.186607	0.0623106	0.168412	0.157025
	0.160058	0.147744	0.0561695	0.0561695	0.0645853	0.0812264	0.24062	0.255706	0.0499326	0.219306	0.230934	0.162706	0.082609	0.0619434	0.0528575	0.223679	0.237758	0.0507585	0.220557	0.232456	0.165263	0.0837783	0.0600328		0.162059	0.0819258	0.0620824	0.0544118	0.225884	0.24022	0.0513512	0.221378	0.233018	0.193441	0.118029	0.0835179					0.0941538	0.847858	0.919078	0.0391194	0.747217	0.774911	0.0521253	0.763416	0.782254
	0.122198	0.119615	0.0445474	0.0445474	0.0716926	0.080747	0.237384	0.243496	0.0513596	0.216736	0.222334	0.125959	0.0627717	0.0496744	0.057655	0.221154	0.229012	0.0524889	0.217955	0.223533	0.121665	0.0627316	0.0454958		0.126057	0.0622644	0.049758	0.0595189	0.223281	0.230997	0.0531008	0.218723	0.224053	0.12457	0.0923553	0.064481					0.197464	1.95551	2.01032	0.118409	1.7368	1.75672	0.136261	1.75636	1.77654
	0.07978	0.0974258	0.108676	0.108676	0.371892	0.38034	0.0996418	0.100557	0.347793	0.0811035	0.0800195	0.0741435	0.109545	0.111166	0.355086	0.0854462	0.0866637	0.349151	0.0822167	0.0811636	0.0806368	0.107308	0.105675		0.0743724	0.109436	0.111189	0.357319	0.0873334	0.0885626	0.349873	0.0828269	0.0816764	0.073155	0.124625	0.113392					1.73071	1.3444	1.40811	1.51556	1.00119	1.02399	1.53458	1.03437	1.05251
	0.0534801	0.0393242	0.0420354	0.0420354	0.205172	0.210466	0.251118	0.272398	0.18366	0.237781	0.255088	0.0585031	0.0069307	0.037646	0.19027	0.239969	0.259662	0.184876	0.23854	0.256214	0.0524127	0.00398724	0.0359973		0.0583681	0.00776967	0.0372383	0.192257	0.241387	0.26144	0.185499	0.23917	0.256522	0.0581756	0.0285031	0.0141695					1.78944	1.19869	1.26113	1.57992	0.829438	0.850907	1.59861	0.86393	0.881289
	0.260852	0.218632	0.0248511	0.0248511	0.149516	0.135219	0.282183	0.297308	0.161134	0.264787	0.276471	0.262988	0.00222604	0.0198359	0.156495	0.26822	0.282326	0.160582	0.265803	0.277756	0.251955	0.00350312	0.0205116		0.262788	0.00155466	0.0195542	0.155652	0.270029	0.284396	0.16015	0.266506	0.278202	0.235929	0.0352395	0.000483251					1.36171	1.11108	1.17244	1.42708	0.753736	0.775665	1.42097	0.787636	0.805007
	0.262838	0.231747	0.145281	0.145281	0.209374	0.204171	0.127141	0.125773	0.216161	0.107799	0.104576	0.264089	0.150544	0.149798	0.213059	0.11247	0.111588	0.215831	0.108956	0.105737	0.255378	0.148215	0.143649		0.264107	0.150337	0.149782	0.212646	0.114425	0.11353	0.215601	0.109575	0.10628	0.238775	0.172018	0.156526					1.99064	0.52269	0.593302	1.68311	0.39082	0.418853	1.71107	0.407418	0.425625
	0.285655	0.254104	0.138393	0.138393	0.271382	0.260786	0.311825	0.336613	0.274358	0.301377	0.322907	0.28572	0.120443	0.134667	0.272691	0.303165	0.326438	0.274256	0.301925	0.323875	0.280324	0.118857	0.133345		0.285723	0.121184	0.134264	0.27262	0.304313	0.327842	0.274082	0.302439	0.32414	0.265729	0.0947414	0.115241					2.00708	1.84218	1.88976	1.70446	1.57985	1.59949	1.73268	1.60008	1.62435
	0.292527	0.305637	0.216496	0.216496	0.296015	0.28581	0.372286	0.394989	0.300597	0.362588	0.382886	0.293401	0.19761	0.213163	0.298295	0.364215	0.38567	0.300448	0.363092	0.383748	0.285864	0.194911	0.210518		0.293422	0.1984	0.212746	0.297917	0.365289	0.386909	0.300281	0.36357	0.383951	0.268215	0.169909	0.191257					2.04594	0.355871	0.414556	1.74817	0.0409227	0.0242958	1.77615	0.00602468	0.00652147
	0.319605	0.339144	0.109393	0.109393	0.3154	0.311473	0.301788	0.324131	0.321237	0.288925	0.308767	0.321006	0.0901903	0.105342	0.318709	0.291503	0.312541	0.320981	0.289616	0.309811	0.313541	0.0885632	0.10387		0.321148	0.0909611	0.104934	0.318175	0.292886	0.31409	0.320822	0.290183	0.310104	0.296407	0.0630155	0.0842257					1.429	2.08987	2.14001	1.48374	1.78861	1.80731	1.47846	1.81332	1.83519
	0.398677	0.41739	0.594082	0.594082	0.425967	0.419574	0.373038	0.404313	0.428104	0.391625	0.422682	0.399455	0.555296	0.596054	0.426739	0.385256	0.413611	0.428069	0.390491	0.422028	0.39353	0.541947	0.575395		0.399563	0.556295	0.595456	0.426555	0.383549	0.412309	0.427996	0.390136	0.421468	0.377121	0.538093	0.561501					1.36345	2.1111	2.16384	1.46864	1.81754	1.83659	1.45988	1.84231	1.86389
	0.140048	0.164835	0.197292	0.197292	0.4475	0.457822	0.110112	0.149545	0.420823	0.106447	0.143856	0.133957	0.136327	0.196262	0.429085	0.103806	0.139581	0.422308	0.10676	0.144779	0.143696	0.118908	0.171488		0.134179	0.137867	0.195575	0.431519	0.104515	0.140879	0.423126	0.107221	0.144897	0.142331	0.0972893	0.141764					0.25965	1.94483	2.00576	0.71416	1.66523	1.68917	0.677829	1.69312	1.71452
	0.09575	0.125648	0.0998424	0.0998424	0.467817	0.483472	0.149796	0.165913	0.436469	0.148258	0.16506	0.0883694	0.083913	0.096261	0.446118	0.146613	0.161025	0.438198	0.148448	0.16547	0.100325	0.071565	0.0793017		0.0887081	0.0845761	0.0963281	0.448982	0.147008	0.161554	0.439195	0.148619	0.16557	0.0979883	0.0540568	0.0518033					0.782069	1.21868	1.29011	1.04649	1.13149	1.16127	1.03046	1.14806	1.16836
	0.147184	0.156743	0.239495	0.239495	0.530695	0.531122	0.145508	0.16151	0.497548	0.120716	0.130145	0.139114	0.281089	0.247402	0.508141	0.124938	0.138538	0.499544	0.122246	0.132063	0.151548	0.284852	0.247939		0.139055	0.280298	0.247552	0.51136	0.127545	0.141731	0.500527	0.123265	0.132805	0.150579	0.331358	0.27918					0.693014	0.526837	0.583608	1.02272	0.120535	0.136145	1.00084	0.155967	0.16958
	0.161788	0.168646	0.0633703	0.0633703	0.316804	0.30516	0.277885	0.304255	0.308699	0.264129	0.286134	0.159696	0.0215404	0.0584484	0.310222	0.266266	0.290615	0.309282	0.264904	0.287355	0.156047	0.0178629	0.0555334		0.159602	0.0225395	0.0579421	0.31104	0.267735	0.292514	0.309474	0.265584	0.287668	0.133973	0.016463	0.0317564					0.637686	0.513568	0.567423	0.96325	0.102178	0.117	0.942647	0.135908	0.148447
	0.12133	0.12447	0.0135697	0.0135697	0.286836	0.271768	0.179579	0.205366	0.277765	0.16755	0.188355	0.118873	0.0495322	0.0177581	0.279447	0.16938	0.192504	0.278431	0.168222	0.189513	0.114771	0.0528978	0.0201404		0.118703	0.0486406	0.0182087	0.28038	0.170667	0.194298	0.278622	0.168823	0.189791	0.0915516	0.0850105	0.0420767					1.45278	0.613978	0.671919	1.45697	0.209146	0.227335	1.45579	0.244392	0.258833
	0.18991	0.195062	0.0347305	0.0347305	0.362455	0.349169	0.235466	0.262019	0.35232	0.222976	0.245019	0.187343	0.00693218	0.0301637	0.354522	0.224781	0.249179	0.353024	0.223677	0.24617	0.184779	0.0108808	0.0270076		0.187185	0.00594659	0.0296616	0.355521	0.226117	0.250978	0.35326	0.224314	0.246447	0.164019	0.0451387	0.00335091					1.17302	0.378318	0.437223	0.975023	0.0173434	0.00196108	0.992772	0.0180895	0.0300128
	0.0179766	0.0436594	0.177577	0.177577	0.103782	0.0745909	0.435174	0.452352	0.0880685	0.416212	0.429693	0.0217902	0.147601	0.173249	0.0937413	0.419856	0.435753	0.0890666	0.417321	0.4311	0.0115798	0.145025	0.172291		0.0227178	0.148336	0.172975	0.0951117	0.421835	0.438046	0.0892901	0.418086	0.43159	0.00509982	0.108509	0.146085					1.46258	0.270828	0.330216	1.49586	0.12269	0.106823	1.49378	0.088333	0.0766851
	0.124453	0.147372	0.00917867	0.00917867	0.0317723	0.0682406	0.211674	0.231019	0.0443128	0.197905	0.215179	0.128035	0.00526119	0.00516192	0.0395577	0.200785	0.219192	0.0434655	0.198655	0.216235	0.117809	0.00643694	0.00435724		0.128941	0.00457445	0.00481628	0.0384698	0.202249	0.220766	0.043382	0.199225	0.216563	0.100714	0.0314769	0.0150787					1.49855	0.375487	0.434792	1.61155	0.0292762	0.014147	1.6117	0.00565136	0.0172992
	0.15129	0.134788	0.107349	0.107349	0.233457	0.239196	0.107345	0.119882	0.231004	0.0922105	0.102522	0.150602	0.119887	0.111375	0.23027	0.0954945	0.107519	0.231173	0.0930761	0.103594	0.142426	0.119753	0.109681		0.150979	0.119382	0.111618	0.230755	0.0970754	0.109187	0.231295	0.0936547	0.103982	0.113926	0.142764	0.124887					1.16972	0.729076	0.790348	1.02279	0.315036	0.332616	1.02558	0.352509	0.367195
	0.166944	0.14137	0.122723	0.122723	0.251883	0.252059	0.0474098	0.0614943	0.247721	0.0362254	0.047829	0.166185	0.137765	0.125666	0.247822	0.0383466	0.0517251	0.247996	0.0368536	0.0486911	0.157706	0.139127	0.125582		0.166565	0.13721	0.125946	0.248451	0.0395427	0.0530577	0.248112	0.037334	0.0489548	0.128634	0.161987	0.140368					1.21762	2.07942	2.12684	1.00257	1.77235	1.78997	1.00934	1.7964	1.81814
	0.307537	0.285656	0.493634	0.493634	0.410779	0.414163	0.352839	0.382763	0.405085	0.365043	0.394391	0.306246	0.456948	0.493502	0.405643	0.360741	0.387768	0.405432	0.36428	0.394076	0.300889	0.447004	0.477521		0.306504	0.457833	0.493066	0.406414	0.359614	0.387072	0.405615	0.364112	0.393693	0.276914	0.441882	0.462906					1.95619	2.11549	2.16703	1.64496	1.82931	1.84831	1.66896	1.8526	1.87382
	0.486452	0.495788	0.235191	0.235191	0.130592	0.151831	0.0783344	0.0455305	0.155929	0.0944987	0.0677263	0.4938	0.245769	0.236572	0.150045	0.0925371	0.0626785	0.154288	0.0935519	0.0662068	0.492885	0.24261	0.229618		0.493842	0.245674	0.236707	0.147442	0.0908042	0.0602541	0.153599	0.0927017	0.0658324	0.521748	0.256252	0.230883					1.74201	2.04394	2.0964	1.5432	1.76261	1.78241	1.5656	1.78566	1.80758
	0.473526	0.49157	0.602018	0.602018	0.154472	0.17857	0.422233	0.458148	0.17967	0.437338	0.471745	0.480321	0.560671	0.602904	0.173683	0.432468	0.464834	0.178015	0.436442	0.471405	0.478315	0.551032	0.587095		0.480553	0.5616	0.602362	0.171078	0.431151	0.464073	0.177349	0.436273	0.470938	0.501981	0.5486	0.575771					0.798456	1.36995	1.43922	0.731256	1.23991	1.26749	0.744386	1.25833	1.27857
	0.503975	0.512075	0.212279	0.212279	0.163226	0.175916	0.495384	0.507341	0.190881	0.475999	0.485144	0.510205	0.193884	0.207583	0.18497	0.480157	0.491421	0.189104	0.477126	0.486487	0.509102	0.19343	0.209115		0.510268	0.19443	0.207421	0.18209	0.48216	0.493603	0.188259	0.477847	0.486993	0.534513	0.160013	0.185019					0.872014	1.25901	1.32804	0.813827	1.12344	1.14885	0.825692	1.1393	1.15817
	0.208885	0.203163	0.335918	0.335918	0.044101	0.0524578	0.535316	0.537446	0.022459	0.520316	0.520035	0.214101	0.325904	0.333513	0.0275561	0.52401	0.526192	0.0237585	0.521182	0.520967	0.212419	0.327446	0.339404		0.213874	0.326242	0.333403	0.0297386	0.525502	0.527763	0.0245105	0.521695	0.521356	0.221368	0.302896	0.329263					0.981872	1.74783	1.79518	0.930814	1.51052	1.52979	0.941507	1.52894	1.55267
	0.192868	0.194178	0.0796409	0.0796409	0.35751	0.343266	0.336232	0.361473	0.348117	0.319929	0.341213	0.190415	0.0416353	0.0742306	0.350042	0.322653	0.346038	0.348782	0.320859	0.342572	0.187203	0.0373062	0.0705456		0.190246	0.0426375	0.0738066	0.350987	0.324396	0.348163	0.348987	0.321598	0.342965	0.165728	0.000403252	0.0407643					0.0932758	1.88477	1.9379	0.161993	1.58856	1.60843	0.167129	1.61253	1.63441
	0.227375	0.231987	0.0959418	0.0959418	0.396291	0.383897	0.349427	0.370591	0.386118	0.333191	0.35088	0.224801	0.0649623	0.0909328	0.388459	0.336095	0.355805	0.386815	0.334124	0.352167	0.222856	0.0615327	0.0884558		0.224638	0.0658267	0.0905886	0.389454	0.337827	0.357832	0.387046	0.334823	0.352567	0.203617	0.024538	0.0606361					1.47439	2.0478	2.10241	1.44317	1.74879	1.77005	1.45025	1.7758	1.79733
	0.6511	0.691948	0.0134112	0.0134112	0.856934	0.871621	0.210705	0.229454	0.844085	0.195874	0.211036	0.648342	0.0326042	0.0176545	0.848911	0.198803	0.215765	0.844698	0.196708	0.212232	0.657764	0.0343446	0.0183334		0.648493	0.0319274	0.0179499	0.849873	0.200372	0.217624	0.84517	0.197322	0.212618	0.654523	0.0637136	0.0399671					1.25748	0.621609	0.689577	1.41031	0.434883	0.461219	1.40046	0.456163	0.473565
	0.182996	0.177904	0.0405602	0.0405602	0.19816	0.206415	0.158657	0.17449	0.199976	0.145502	0.159627	0.183854	0.0497051	0.0441877	0.1984	0.148211	0.16342	0.19987	0.146227	0.160596	0.17533	0.051144	0.0449845		0.184429	0.0491113	0.0444496	0.198419	0.149632	0.164885	0.19988	0.146751	0.160922	0.153365	0.0763928	0.0648857					1.28352	0.673195	0.738906	1.45	0.459229	0.479319	1.44059	0.481662	0.496141
	1.0572	1.08207	0.0370867	0.0370867	0.932636	0.966839	0.171913	0.188107	0.944699	0.158083	0.172479	1.05927	0.0464724	0.040914	0.940534	0.160935	0.176459	0.943805	0.15885	0.173501	1.04865	0.0486893	0.0417779		1.06022	0.0458782	0.0411726	0.939371	0.162424	0.178006	0.943567	0.159397	0.173841	1.04044	0.0747658	0.0626855					1.91561	1.5358	1.59729	1.6203	1.18552	1.20803	1.6429	1.21947	1.23843
	0.436386	0.457841	0.00560798	0.00560798	0.45851	0.456182	0.0425743	0.0683419	0.46195	0.0422608	0.063697	0.437213	0.033792	0.00430274	0.460255	0.0412737	0.0650076	0.461818	0.0422064	0.0640842	0.431249	0.0374798	0.00127912		0.437354	0.0329085	0.00369003	0.459929	0.0413643	0.0655331	0.46174	0.0424721	0.0639862	0.41457	0.0591271	0.0100484					1.78707	1.61212	1.67411	1.57492	1.27404	1.2971	1.59899	1.3072	1.32669
	0.185693	0.18676	0.0635323	0.0635323	0.267461	0.284255	0.135562	0.150267	0.263801	0.122769	0.135782	0.184982	0.0720977	0.0670186	0.263883	0.125322	0.13947	0.263968	0.12348	0.136722	0.18075	0.0739789	0.0681161		0.185586	0.0715134	0.067238	0.264393	0.126708	0.140901	0.264207	0.123991	0.137043	0.161677	0.100499	0.0891201					1.79555	1.6219	1.68158	1.59039	1.26751	1.28931	1.61367	1.30099	1.3201
	8.12255e-05	0.0104551	0.336174	0.336174	0.140881	0.154859	0.0914186	0.0927003	0.125582	0.109188	0.112546	0.00350178	0.340596	0.339964	0.130354	0.10503	0.105887	0.126381	0.108112	0.111467	0.00512479	0.338222	0.333978		0.00325003	0.340464	0.339961	0.131769	0.103226	0.104075	0.126926	0.107528	0.110975	0.0143201	0.359195	0.344164					1.50557	1.21433	1.27153	1.53171	0.853276	0.873751	1.5292	0.888521	0.906097
	0.08921	0.0914711	0.229036	0.229036	0.00721821	0.0228426	0.00918371	0.0112043	0.0189203	0.00780486	0.00829898	0.0917708	0.239397	0.232898	0.0141722	0.00400264	0.00188679	0.0182336	0.00678502	0.00721576	0.0809759	0.237832	0.227942		0.0923737	0.239154	0.232963	0.0132554	0.00227077	7.48148e-05	0.0180257	0.00618905	0.00675336	0.0609875	0.260732	0.23956					1.4587	1.37497	1.43279	1.60658	1.01733	1.03861	1.5931	1.05111	1.06922
	0.587739	0.586869	0.178858	0.178858	0.394558	0.388878	0.157277	0.135137	0.410774	0.156768	0.13906	0.59102	0.216732	0.18001	0.405202	0.157751	0.137409	0.409914	0.156869	0.138766	0.586344	0.218786	0.180668		0.590921	0.21598	0.180596	0.403727	0.157779	0.137006	0.409499	0.156647	0.138887	0.592449	0.23613	0.186275					1.29727	1.15887	1.22011	1.41033	0.768294	0.788136	1.40079	0.803998	0.820611
	0.559437	0.551618	0.167013	0.167013	0.420038	0.414786	0.126365	0.105706	0.427274	0.127349	0.110941	0.561619	0.202213	0.168322	0.423532	0.127971	0.108954	0.426946	0.127354	0.110577	0.555951	0.204211	0.168799		0.561446	0.201498	0.168864	0.422991	0.127843	0.108431	0.426802	0.127101	0.110647	0.557711	0.222351	0.175376					0.885216	1.11072	1.16817	0.88884	0.719522	0.737442	0.897918	0.753644	0.769501
	0.293803	0.304947	0.252949	0.252949	0.184663	0.187165	0.17218	0.155248	0.193464	0.176243	0.163334	0.29692	0.284937	0.255207	0.189774	0.176081	0.160461	0.193018	0.176037	0.162827	0.293701	0.286483	0.254734		0.297008	0.284293	0.25565	0.189011	0.175639	0.159671	0.192887	0.175715	0.162795	0.3002	0.306633	0.262832					0.935701	0.965498	1.0238	0.932537	0.554888	0.572583	0.942454	0.590696	0.606121
	0.492033	0.491962	0.543942	0.543942	0.321308	0.312756	0.350689	0.383066	0.334049	0.367039	0.398129	0.496215	0.505909	0.545031	0.331259	0.361906	0.390863	0.333266	0.366064	0.397651	0.500378	0.496315	0.529448		0.495885	0.50677	0.544539	0.3299	0.360432	0.389885	0.332881	0.365815	0.397151	0.513996	0.495168	0.519285					1.83622	1.96561	2.0288	1.63473	1.70649	1.73094	1.65795	1.73285	1.75409
	0.40301	0.403306	0.127633	0.127633	0.168426	0.169385	0.0503571	0.0676093	0.184069	0.0588204	0.0766407	0.409176	0.111631	0.12541	0.180675	0.0552345	0.0707634	0.183054	0.0583606	0.0764337	0.414912	0.0999003	0.111863		0.408775	0.112388	0.125421	0.178995	0.0545422	0.0702854	0.182641	0.0582274	0.0762105	0.436558	0.0859647	0.0952678					1.77431	0.0955297	0.155895	1.58646	0.30146	0.285153	1.60922	0.266126	0.255347
	0.509255	0.508301	0.107515	0.107515	0.342681	0.335552	0.234543	0.258314	0.35484	0.227452	0.247504	0.513545	0.0749687	0.104591	0.352103	0.228134	0.250214	0.354094	0.22782	0.248263	0.517564	0.0714679	0.101805		0.513204	0.0758233	0.104104	0.350815	0.228935	0.251352	0.353733	0.228263	0.248379	0.531249	0.0446908	0.0842859					1.4215	0.714544	0.769712	1.27234	0.314918	0.331292	1.29218	0.348981	0.363153
	0.539962	0.539917	0.0345528	0.0345528	0.366782	0.359069	0.267874	0.292399	0.379597	0.253264	0.27377	0.544287	0.0033954	0.0296176	0.376687	0.255597	0.278293	0.378817	0.254094	0.275018	0.548139	0.00755188	0.0262456		0.54396	0.00242254	0.0291871	0.375332	0.257165	0.280243	0.37843	0.254789	0.275357	0.56189	0.0448646	0.00115434					0.0808301	2.00934	2.05507	0.232274	1.71764	1.73536	0.230248	1.73931	1.76199
	0.127067	0.143538	0.0981768	0.0981768	0.0705348	0.0637269	0.360937	0.383088	0.0796759	0.344498	0.362808	0.128891	0.0626362	0.0927599	0.0757805	0.347385	0.367917	0.0792877	0.345446	0.364131	0.119704	0.0592352	0.0904263		0.128993	0.0635431	0.0923811	0.0749955	0.349124	0.370012	0.0789959	0.346168	0.364531	0.101939	0.0214106	0.0626891					0.229066	2.0661	2.1109	0.358629	1.76791	1.78489	0.360948	1.79021	1.81226
	0.115819	0.133247	0.042772	0.042772	0.0236997	0.00268837	0.284981	0.30717	0.00609012	0.26937	0.287472	0.119749	0.00770025	0.0378004	0.0126116	0.272055	0.292415	0.00717044	0.270265	0.288739	0.106951	0.00434026	0.0355497		0.120646	0.00859059	0.0374118	0.0141107	0.273705	0.294422	0.00746822	0.270963	0.289113	0.0873099	0.031742	0.00962373					0.191588	0.582206	0.637519	0.0917654	0.179151	0.195085	0.110698	0.213323	0.226895
	0.19552	0.221118	0.550934	0.550934	0.0777879	0.10652	0.310134	0.337051	0.0933832	0.330657	0.353481	0.199167	0.515792	0.555124	0.0876318	0.324999	0.349691	0.0923892	0.329302	0.352585	0.188049	0.512864	0.552035		0.20019	0.516461	0.554326	0.0862892	0.322926	0.34809	0.0921826	0.328925	0.351846	0.169812	0.512978	0.560147					0.227547	1.75482	1.81301	0.110254	1.51438	1.53387	0.131218	1.53416	1.55599
	0.125849	0.145035	0.0320525	0.0320525	0.00800903	0.0181145	0.252208	0.27145	0.00896737	0.237699	0.253938	0.129712	0.00925963	0.0277008	0.00271428	0.240469	0.258459	0.00791871	0.238514	0.255075	0.117619	0.00718887	0.0265625		0.130616	0.0100012	0.0273633	0.00126005	0.242011	0.260225	0.00764215	0.239132	0.255435	0.0987977	0.0226945	0.00469364					0.223735	0.732882	0.805068	0.117592	0.549023	0.574987	0.138685	0.571972	0.589785
	0.102587	0.155702	0.0160807	0.0160807	0.16188	0.181847	0.220597	0.237215	0.165624	0.204443	0.218534	0.102646	0.0342355	0.0206058	0.163825	0.2078	0.223541	0.165335	0.205357	0.219723	0.0980605	0.0353119	0.0205864		0.103807	0.0335803	0.0208936	0.163502	0.209499	0.225387	0.165422	0.205998	0.220131	0.0737467	0.0638067	0.0414539					1.44278	0.793606	0.867287	1.37644	0.6128	0.639783	1.37937	0.636144	0.654021
	0.134817	0.164364	0.169145	0.169145	0.124176	0.144541	0.382353	0.390905	0.129387	0.367184	0.372723	0.136806	0.148585	0.165973	0.127218	0.370502	0.378522	0.129008	0.368054	0.373769	0.133611	0.148723	0.168897		0.137458	0.14906	0.165777	0.126749	0.372043	0.380254	0.129053	0.368634	0.374153	0.119958	0.120873	0.151846					1.53862	2.0818	2.12941	1.44836	1.78354	1.80115	1.45357	1.80639	1.82795
	0.0903418	0.117895	0.278049	0.278049	0.0892082	0.113737	0.12088	0.112547	0.0927459	0.128986	0.121591	0.0922322	0.277052	0.279988	0.0908544	0.127782	0.11949	0.0924565	0.128515	0.120998	0.0890245	0.280975	0.282873		0.0928583	0.276616	0.280024	0.0905565	0.126833	0.118594	0.0925907	0.128194	0.120789	0.0753893	0.308989	0.306475					1.41003	0.0296364	0.0861146	1.3754	0.373811	0.358328	1.37583	0.338982	0.328246
	0.206862	0.202597	0.330629	0.330629	0.330099	0.34379	0.162981	0.152357	0.323827	0.172014	0.162614	0.205472	0.333407	0.332965	0.324396	0.170619	0.160238	0.324171	0.171493	0.161931	0.200044	0.337302	0.335937		0.206026	0.332898	0.333053	0.325205	0.169574	0.159206	0.324459	0.171127	0.161709	0.173941	0.36619	0.360085					0.0358311	0.578874	0.635416	0.00968299	0.168813	0.183287	0.0132557	0.202917	0.215349
	0.133621	0.131024	0.315881	0.315881	0.241073	0.254892	0.160422	0.15297	0.236803	0.16862	0.162334	0.132572	0.31226	0.317727	0.236637	0.167306	0.160162	0.23704	0.168146	0.161758	0.125721	0.315681	0.320023		0.13318	0.311872	0.31775	0.237271	0.166346	0.159283	0.237282	0.167838	0.16154	0.0974185	0.342122	0.342232					0.0426493	0.529897	0.587042	0.187298	0.121605	0.136734	0.17488	0.156959	0.169546
	0.165707	0.155809	0.111503	0.111503	0.253493	0.262934	0.233628	0.257477	0.250303	0.227725	0.248905	0.164958	0.0963755	0.108863	0.24991	0.228208	0.250645	0.250495	0.228008	0.249568	0.158105	0.0936787	0.106585		0.165411	0.0970625	0.108497	0.25044	0.228917	0.251561	0.250664	0.228386	0.249656	0.131964	0.0708448	0.089982					0.0311824	0.639752	0.697713	0.00587277	0.251325	0.267853	0.00893463	0.28654	0.300203
	0.076809	0.075735	0.224068	0.224068	0.0200386	0.035379	0.337275	0.361681	0.0274073	0.331405	0.353167	0.0789939	0.202629	0.221474	0.0239303	0.331873	0.354824	0.0269672	0.331685	0.35383	0.0676114	0.198538	0.217284		0.0795961	0.203474	0.221017	0.0234393	0.332583	0.355738	0.0268749	0.332065	0.35392	0.0454337	0.173539	0.198179					1.83878	1.10697	1.17782	1.72993	0.945527	0.972553	1.74173	0.966797	0.985733
	0.0907038	0.0891019	0.721987	0.721987	0.069628	0.0844513	0.258973	0.273243	0.0751074	0.292051	0.307972	0.0920357	0.72232	0.730627	0.0722433	0.285643	0.298596	0.0747765	0.289869	0.305971	0.0828815	0.725372	0.728532		0.0926101	0.722261	0.730094	0.0719285	0.282129	0.295171	0.0747356	0.288837	0.304921	0.0617582	0.765289	0.756166					1.83333	1.71559	1.76869	1.70673	1.42182	1.4414	1.71853	1.44543	1.46698
	0.119841	0.110441	0.552485	0.552485	0.0828019	0.0926915	0.0373315	0.0548063	0.0897881	0.072933	0.0913978	0.121353	0.574181	0.561057	0.0864398	0.0658864	0.0817237	0.0893889	0.0705771	0.0892859	0.111528	0.578327	0.561085		0.121793	0.573729	0.560863	0.0859993	0.0621037	0.0781108	0.089273	0.0695029	0.0881407	0.0908354	0.621101	0.590126					1.73895	1.8034	1.85988	1.66116	1.58017	1.60513	1.66947	1.60171	1.626
	0.239807	0.238747	0.649484	0.649484	0.240062	0.213201	0.173114	0.185572	0.24134	0.207263	0.221506	0.239827	0.65239	0.658478	0.239522	0.200588	0.211882	0.241464	0.205024	0.219422	0.238515	0.6554	0.656525		0.239395	0.652279	0.657976	0.23948	0.196969	0.208322	0.241402	0.203951	0.218341	0.233965	0.696561	0.685452					1.22348	0.428091	0.496281	0.999641	0.351193	0.376527	1.02177	0.363822	0.380463
	0.0440512	0.0426781	0.238284	0.238284	0.0591908	0.0360153	0.228985	0.250449	0.0497559	0.233375	0.252301	0.0468015	0.220401	0.238282	0.0532814	0.231034	0.251225	0.0503817	0.233064	0.252335	0.0388875	0.214278	0.232343		0.0472641	0.221145	0.237863	0.0540611	0.23074	0.251121	0.0504846	0.23313	0.252126	0.0281325	0.194424	0.218619					1.90095	2.05316	2.10952	1.61175	1.77224	1.79359	1.63398	1.79761	1.81932
	0.0847956	0.110118	0.200553	0.200553	0.00882943	0.0230743	0.302067	0.326296	0.00359737	0.296944	0.318511	0.0878529	0.179068	0.198161	0.000902742	0.297246	0.32004	0.00275971	0.297176	0.319129	0.0797776	0.175155	0.19421		0.0888215	0.179897	0.197697	0.00197822	0.297879	0.320881	0.00263853	0.297533	0.319193	0.0659915	0.151504	0.17662					1.9229	0.896015	0.964149	1.64767	0.714395	0.738514	1.66967	0.735638	0.752991
	0.0221782	0.0311005	0.0368617	0.0368617	0.136245	0.104303	0.239896	0.25521	0.121737	0.228207	0.241096	0.0262006	0.0205655	0.0337021	0.126985	0.230114	0.244555	0.122805	0.228874	0.242019	0.015901	0.0168383	0.0310386		0.0268613	0.0212133	0.0335166	0.128242	0.231395	0.246002	0.123104	0.229377	0.242304	0.0036839	0.0165308	0.00475385					1.87254	1.7962	1.85668	1.60808	1.49192	1.51386	1.62959	1.52225	1.54232
	0.129936	0.141159	0.0867562	0.0867562	0.0224078	0.0496726	0.113855	0.139693	0.034406	0.099022	0.120842	0.133061	0.119458	0.0906123	0.029973	0.101466	0.125412	0.0336198	0.099856	0.122114	0.124047	0.122744	0.0940479		0.133781	0.118624	0.0910684	0.0289589	0.103048	0.127384	0.0334804	0.100552	0.12246	0.110324	0.15418	0.117145					1.35569	1.66609	1.73419	1.38453	1.44148	1.46833	1.38076	1.46616	1.48769
	0.0315998	0.0480087	0.601595	0.601595	0.146654	0.165147	0.201153	0.200595	0.133533	0.229128	0.232079	0.0290721	0.625133	0.609622	0.137969	0.224102	0.223613	0.134155	0.227317	0.230203	0.0380589	0.628962	0.609182		0.0294136	0.624674	0.60947	0.139158	0.221132	0.220448	0.134653	0.226321	0.229367	0.047821	0.670731	0.636463					1.4953	2.03728	2.10213	1.48762	1.82183	1.84747	1.48819	1.84564	1.86684
	0.0486749	0.0380153	0.149413	0.149413	0.0382381	0.0563795	0.218201	0.237219	0.0276536	0.215547	0.23128	0.0506665	0.124104	0.147635	0.0312845	0.2153	0.233049	0.0281349	0.215654	0.23171	0.0426901	0.121413	0.146093		0.0503299	0.124792	0.147196	0.0322449	0.215638	0.233656	0.0285581	0.215929	0.231704	0.0327198	0.100681	0.134574					1.60239	1.59208	1.65925	1.35937	1.42999	1.45608	1.38644	1.44945	1.47025
	0.208236	0.218353	0.0984461	0.0984461	0.355097	0.348555	0.379788	0.403025	0.336292	0.361771	0.381277	0.205669	0.0624859	0.092663	0.341457	0.365095	0.386655	0.337438	0.362833	0.382738	0.214008	0.0588115	0.0898582		0.205994	0.0634392	0.0922793	0.343349	0.366992	0.388904	0.337901	0.363625	0.383185	0.222617	0.0190812	0.0598256					1.51211	1.65572	1.72315	1.25748	1.52754	1.55357	1.28534	1.54206	1.56279
	0.0222729	0.0255396	0.145767	0.145767	0.132035	0.121257	0.408505	0.427215	0.116287	0.390718	0.405878	0.0202408	0.118503	0.140805	0.121743	0.393967	0.411236	0.117219	0.391704	0.407174	0.0257998	0.115837	0.139372		0.0198533	0.119278	0.140505	0.123096	0.395776	0.413405	0.11758	0.392402	0.407606	0.0334799	0.0799032	0.112609					0.96626	1.6014	1.6694	0.65644	1.45708	1.48478	0.681618	1.4763	1.49774
	0.0447795	0.0559415	0.023784	0.023784	0.20809	0.195899	0.168613	0.185658	0.192409	0.155943	0.171205	0.0409268	0.0341683	0.0273849	0.197848	0.158516	0.174841	0.193342	0.156643	0.172161	0.0506697	0.0357394	0.0284452		0.0406824	0.0335405	0.0276674	0.199198	0.159886	0.176271	0.193697	0.15716	0.172468	0.0594406	0.0607033	0.0481172					1.1588	1.90816	1.96729	0.863943	1.65551	1.67786	0.892202	1.67925	1.70058
	0.00746979	0.00360037	0.181872	0.181872	0.135114	0.122407	0.0704152	0.0875008	0.120635	0.0826293	0.0966225	0.010816	0.158943	0.183253	0.125737	0.0788305	0.0947116	0.121499	0.0818315	0.0961203	0.00197754	0.155819	0.181267		0.0112183	0.159519	0.182757	0.126973	0.0776541	0.0938036	0.121815	0.0816412	0.0956749	0.00786158	0.145233	0.179745					1.16243	1.86735	1.92506	0.907602	1.64595	1.66737	0.93362	1.66643	1.68697
	0.10147	0.133118	0.142742	0.142742	0.0697542	0.0956187	0.440269	0.453646	0.0784005	0.4189	0.429016	0.103109	0.119333	0.137676	0.074788	0.423402	0.4359	0.0778259	0.420156	0.430513	0.0958909	0.118553	0.138989		0.104186	0.119937	0.137482	0.0741027	0.425605	0.438334	0.0777785	0.420956	0.431079	0.0763624	0.0836591	0.114404					1.17614	1.91139	1.96885	1.29002	1.68259	1.70451	1.28025	1.70408	1.7254
	0.15742	0.155289	0.0350628	0.0350628	0.0510921	0.0372272	0.260544	0.276136	0.0549162	0.245488	0.258928	0.15878	0.0209762	0.0304708	0.0551992	0.24866	0.263533	0.0547045	0.246334	0.260021	0.164383	0.0206793	0.0311832		0.158186	0.0215842	0.0302	0.0546324	0.250254	0.265225	0.0544653	0.246926	0.260404	0.192383	0.00598158	0.0113228					1.21928	0.501622	0.559733	1.37532	0.0880084	0.103574	1.36234	0.124279	0.136969
	0.198648	0.205983	0.0448214	0.0448214	0.0621704	0.0540149	0.275579	0.301418	0.0702649	0.261312	0.283096	0.200033	0.00584799	0.0398706	0.0689524	0.263505	0.287412	0.0698037	0.262118	0.284339	0.203868	0.00127443	0.0358835		0.199654	0.00685644	0.0394186	0.0680047	0.265041	0.289351	0.0694956	0.262807	0.284669	0.227787	0.036274	0.00750925					2.07586	0.587295	0.645329	1.75408	0.16772	0.183708	1.7806	0.205003	0.21839
	0.269548	0.266006	0.0184638	0.0184638	0.100065	0.0841338	0.229878	0.257769	0.109418	0.214108	0.237668	0.271551	0.0615022	0.0239938	0.108078	0.216612	0.242371	0.108895	0.215003	0.239038	0.276399	0.0661263	0.0281434		0.270912	0.0604238	0.0244803	0.106985	0.218301	0.2445	0.108487	0.215757	0.239404	0.305825	0.104682	0.057505					2.10801	0.560667	0.618055	1.79327	0.143204	0.15913	1.82051	0.180014	0.193029
	0.140786	0.143041	0.0808077	0.0808077	0.0440576	0.02608	0.330897	0.330898	0.0564499	0.313031	0.310465	0.143368	0.0753363	0.0770427	0.0513185	0.31724	0.317436	0.0559347	0.314097	0.311565	0.130439	0.07781	0.0836488		0.143292	0.0755084	0.0770446	0.0502847	0.319048	0.3193	0.055493	0.314698	0.312075	0.111242	0.0554828	0.0732874					2.06785	1.98498	2.04295	1.74031	1.69871	1.72117	1.76747	1.72592	1.74713
	0.080161	0.0728689	0.982502	0.982502	0.0202572	0.045929	1.15191	1.15761	0.00781775	1.14013	1.14225	0.0825529	0.933472	0.978097	0.0130605	1.14293	1.14811	0.00829413	1.1408	1.14306	0.0690854	0.930234	0.976736		0.0823103	0.934382	0.977645	0.014067	1.14406	1.1495	0.00878149	1.14126	1.14333	0.050052	0.893532	0.953855					2.03369	2.08891	2.13986	1.70992	1.79449	1.81327	1.73565	1.81791	1.83951
	0.119537	0.135616	0.0859992	0.0859992	0.0117772	0.00787269	0.119953	0.121641	0.0270065	0.107426	0.107052	0.122559	0.0951249	0.0900795	0.0214992	0.110327	0.112218	0.0262281	0.108164	0.107836	0.111271	0.0935337	0.0854515		0.122677	0.0948508	0.0901569	0.0201022	0.111607	0.113525	0.0258075	0.108597	0.108164	0.0950433	0.117219	0.0988259					1.80542	2.13434	2.18797	1.60284	1.84338	1.86263	1.62555	1.86738	1.88889
	0.178928	0.121427	0.35291	0.35291	0.113341	0.163217	0.115509	0.117285	0.0972668	0.132765	0.136458	0.183936	0.355388	0.356489	0.099774	0.128675	0.129949	0.0981327	0.131727	0.13542	0.19353	0.352828	0.350365		0.182298	0.355282	0.356477	0.101511	0.126922	0.12821	0.0989448	0.131166	0.134944	0.230034	0.372765	0.35989					1.7486	1.94935	2.00398	1.5481	1.62536	1.64631	1.56976	1.65448	1.67533
	0.1457	0.0932899	0.40842	0.40842	0.114182	0.16434	0.154412	0.151501	0.101218	0.174046	0.173524	0.150433	0.413203	0.411761	0.103297	0.16963	0.166638	0.101871	0.172862	0.172272	0.159495	0.411252	0.406458		0.148883	0.413036	0.411794	0.104692	0.167622	0.164567	0.102575	0.172187	0.171726	0.193448	0.431237	0.416087					0.0736461	0.479831	0.536211	0.0165716	0.0707683	0.0863856	0.0298437	0.105729	0.11888
	0.0365866	0.02556	0.320936	0.320936	0.229184	0.282454	0.0827981	0.0769827	0.215632	0.100592	0.0974069	0.0410984	0.329335	0.323479	0.217539	0.0966889	0.0910557	0.216323	0.0995328	0.0962316	0.0510034	0.328115	0.3193		0.0393728	0.329092	0.32359	0.219016	0.0948636	0.089117	0.217084	0.0988912	0.0957489	0.0871769	0.347668	0.328679					0.16521	1.15639	1.21211	0.0858503	0.80361	0.823515	0.100833	0.836671	0.85371
	0.340868	0.360809	0.484154	0.484154	0.467334	0.493486	0.213366	0.213231	0.458906	0.232766	0.23484	0.339998	0.489448	0.488634	0.460182	0.228331	0.227889	0.45932	0.231597	0.233632	0.335113	0.487303	0.482914		0.340869	0.489287	0.488618	0.461124	0.226351	0.225884	0.459781	0.230949	0.233089	0.310619	0.510085	0.494921					2.0423	1.39787	1.46307	1.73769	1.03851	1.06147	1.76214	1.07368	1.09215
	0.282458	0.300882	0.675627	0.675627	0.372014	0.397083	0.288444	0.295998	0.368156	0.315708	0.325989	0.282108	0.695063	0.682936	0.368086	0.310633	0.317519	0.368313	0.313919	0.324266	0.276724	0.699086	0.68103		0.282945	0.694614	0.682654	0.368607	0.307743	0.314566	0.368627	0.313013	0.323427	0.253513	0.740458	0.706134					1.98207	1.93738	1.98399	1.67147	1.65754	1.67629	1.69613	1.67884	1.70243
	0.279281	0.307747	0.101103	0.101103	0.37688	0.407966	0.124039	0.137613	0.371686	0.107474	0.119147	0.279537	0.11048	0.105028	0.371901	0.111335	0.124415	0.371898	0.1084	0.120295	0.272512	0.109888	0.103102		0.28055	0.109985	0.105287	0.372539	0.113052	0.126177	0.372304	0.109013	0.120719	0.246881	0.130661	0.117301					1.93084	1.92133	1.96928	1.62939	1.65172	1.67103	1.65404	1.67237	1.69607
	0.2415	0.260061	0.0716401	0.0716401	0.411661	0.407127	0.249283	0.269948	0.401156	0.237175	0.255283	0.23933	0.0521923	0.0678476	0.403983	0.239574	0.259093	0.401808	0.237825	0.256263	0.239858	0.0510559	0.0672116		0.239331	0.0529141	0.0674382	0.404937	0.240867	0.260556	0.402103	0.238364	0.25654	0.224361	0.0278904	0.0507945					1.35546	1.8272	1.89407	1.49959	1.57063	1.59713	1.48634	1.59842	1.6201
	0.115964	0.111545	0.0742052	0.0742052	0.00235631	0.013754	0.117556	0.136014	0.00633358	0.104982	0.12042	0.116821	0.0887565	0.078063	0.0067017	0.107727	0.124608	0.00611199	0.105715	0.121434	0.12411	0.0892622	0.0778284		0.116153	0.0881323	0.0784028	0.00610673	0.109034	0.126139	0.00585431	0.106272	0.121756	0.154111	0.111821	0.0939453					1.4853	1.81364	1.86231	1.46252	1.56648	1.58647	1.46302	1.5855	1.60971
	0.233186	0.217588	0.026821	0.026821	0.194665	0.173758	0.239996	0.261975	0.201108	0.226251	0.244861	0.234114	0.00227866	0.022396	0.198562	0.228654	0.249169	0.200884	0.227019	0.245995	0.226648	0.00512882	0.0203514		0.233707	0.00143895	0.021999	0.198028	0.230127	0.250925	0.200562	0.227646	0.246317	0.214295	0.0367459	0.00254461					1.53612	1.52034	1.58346	1.49795	1.17957	1.20283	1.50029	1.2133	1.23245
	1.67341	1.63997	0.642625	0.642625	1.12425	1.10326	0.372754	0.402607	1.16412	0.394504	0.423825	1.68436	0.596901	0.644042	1.15563	0.38846	0.41539	1.16169	0.393114	0.422886	1.68643	0.587388	0.628058		1.68339	0.597908	0.643387	1.15153	0.386303	0.413671	1.16026	0.39264	0.422195	1.72876	0.585839	0.617845					1.60522	2.05757	2.11611	1.5234	1.78034	1.80296	1.52871	1.80659	1.82801
	1.75715	1.72441	0.00545381	0.00545381	1.18409	1.16366	0.210109	0.233714	1.22552	0.196505	0.216124	1.76863	0.0448262	0.0103103	1.21678	0.198698	0.220555	1.22299	0.197271	0.217292	1.77146	0.0486372	0.0133375		1.76765	0.0438542	0.0107795	1.2125	0.20015	0.222383	1.22151	0.197922	0.217607	1.81664	0.0838375	0.0383536					1.72854	2.08926	2.1386	1.62398	1.77953	1.79806	1.63238	1.80349	1.82549
	1.57835	1.53893	0.000419201	0.000419201	1.0738	1.05062	0.216703	0.244489	1.10983	0.20383	0.22732	1.58825	0.049128	0.00489227	1.10236	0.205668	0.231339	1.10764	0.204548	0.228506	1.59061	0.0546298	0.0103739		1.58724	0.0479237	0.0054889	1.09865	0.207063	0.233166	1.10631	0.205211	0.228786	1.63092	0.0939398	0.0396065					1.88218	2.02066	2.06936	1.74864	1.71941	1.7373	1.7627	1.74236	1.76388
	0.0625961	0.0740054	0.011312	0.011312	0.0754172	0.051106	0.217015	0.242523	0.0593768	0.202562	0.223937	0.0664104	0.0511611	0.0162995	0.0653015	0.204864	0.228457	0.0603586	0.203375	0.225181	0.0546869	0.0556054	0.0195679		0.0671454	0.0501014	0.0167637	0.0666707	0.20641	0.230404	0.0606277	0.20407	0.22552	0.0371128	0.0935509	0.0458561					0.993789	0.980034	1.03754	1.03883	0.597597	0.616477	1.03845	0.631456	0.64725
	0.156073	0.17437	0.573188	0.573188	0.0747274	0.0850011	0.136416	0.166927	0.0873886	0.162608	0.193042	0.158165	0.573406	0.581753	0.0826724	0.157011	0.184693	0.0866455	0.160832	0.191716	0.150736	0.576964	0.580157		0.158999	0.573346	0.581208	0.081637	0.154251	0.182309	0.0863718	0.160159	0.190843	0.134634	0.61707	0.607993					1.31372	1.07998	1.14216	1.46929	0.69786	0.718172	1.45674	0.73332	0.750025
	0.119225	0.132357	0.0232971	0.0232971	0.00047327	0.0221848	0.156231	0.173857	0.0155452	0.145507	0.159696	0.122617	0.0345002	0.0267447	0.00998474	0.147462	0.163487	0.0146239	0.146089	0.16062	0.112076	0.0354345	0.0268368		0.123389	0.0339188	0.0270356	0.00871101	0.148632	0.164871	0.0143636	0.146574	0.160909	0.0954054	0.0580191	0.0432678					1.20526	0.0496161	0.133297	1.3606	0.0735192	0.0411757	1.34713	0.0461506	0.0314541
	0.239705	0.257391	0.0115828	0.0115828	0.0298988	0.0201354	0.184688	0.204385	0.00495014	0.173168	0.19056	0.245857	0.00510005	0.00802403	0.0119083	0.175404	0.194086	0.00648474	0.173786	0.191491	0.24053	0.0066409	0.00694788		0.246404	0.00440454	0.00765008	0.0143416	0.176647	0.195464	0.00712446	0.174295	0.19175	0.239355	0.030151	0.010404					1.2824	1.92187	1.9682	1.38756	1.65919	1.67545	1.37785	1.67872	1.6991
	0.154637	0.162835	0.364778	0.364778	0.0297288	0.0220893	0.0948177	0.108397	0.0122953	0.114314	0.129033	0.159492	0.361879	0.369402	0.0172958	0.109758	0.121864	0.0133689	0.113074	0.127976	0.156121	0.359843	0.362829		0.159693	0.361916	0.369195	0.018978	0.107762	0.120028	0.0138026	0.112514	0.127382	0.156478	0.381041	0.372591					1.65117	1.37816	1.44721	1.57364	1.13358	1.15967	1.57929	1.16127	1.18077
	0.248843	0.264173	0.487585	0.487585	0.0596761	0.0684931	0.207595	0.219693	0.0763691	0.229281	0.242786	0.254098	0.474197	0.491364	0.0714981	0.224398	0.235181	0.0753354	0.227896	0.241561	0.249723	0.471075	0.483112		0.254447	0.474469	0.491037	0.0698974	0.222159	0.233072	0.0749341	0.227252	0.240904	0.248349	0.48755	0.488515					1.53569	1.26763	1.33783	1.5041	1.02576	1.05225	1.50546	1.05348	1.07304
	0.180953	0.178682	0.402819	0.402819	0.0223137	0.0350362	0.151173	0.168532	0.0296182	0.16936	0.187481	0.182999	0.392496	0.406715	0.0286745	0.165056	0.180606	0.029058	0.168183	0.186549	0.189084	0.38992	0.39921		0.183069	0.392697	0.406431	0.0278782	0.163183	0.178964	0.0288964	0.167693	0.185985	0.217112	0.407449	0.4056					1.63616	1.39504	1.46363	1.58851	1.16026	1.18621	1.59252	1.18675	1.20649
	0.0776094	0.0768803	0.0808302	0.0808302	0.0145652	0.0284874	0.351883	0.377268	0.0123023	0.334377	0.355683	0.0781061	0.0412819	0.0750766	0.0114374	0.33738	0.360878	0.0124307	0.335379	0.357116	0.0860488	0.0370877	0.0715964		0.0775	0.0422974	0.0746515	0.0118781	0.339244	0.363136	0.0126182	0.336164	0.357543	0.115555	0.00305376	0.0413891					2.01484	0.439317	0.497003	1.68503	0.0333841	0.047728	1.71036	0.0680386	0.0794929
	0.0536327	0.0549435	0.461159	0.461159	0.0484974	0.0618038	0.185653	0.194247	0.0451513	0.206495	0.217833	0.0543868	0.469786	0.464517	0.0446343	0.20185	0.209697	0.0453471	0.20518	0.216601	0.0619124	0.466579	0.456256		0.0538019	0.469802	0.464456	0.0451796	0.19974	0.207537	0.0455615	0.204513	0.215992	0.0912537	0.484397	0.461305					1.25034	0.510651	0.567096	1.33427	0.102938	0.117166	1.32591	0.137507	0.149372
	0.138808	0.149315	0.00645008	0.00645008	0.0972163	0.113379	0.231615	0.255879	0.105939	0.216266	0.236414	0.140676	0.0450459	0.0115839	0.102392	0.218828	0.241271	0.105423	0.217142	0.237701	0.131909	0.0486451	0.0142604		0.141421	0.0440903	0.0120254	0.10179	0.220462	0.243294	0.105359	0.217854	0.238065	0.112585	0.0841672	0.0400365					0.992389	0.443122	0.501393	1.00871	0.0344965	0.0488562	1.0179	0.069523	0.0811679
	0.563398	0.606339	0.0208785	0.0208785	0.670591	0.682012	0.233221	0.257112	0.664995	0.216675	0.236529	0.562986	0.0586883	0.0262726	0.667059	0.219543	0.241657	0.665243	0.217625	0.237884	0.566095	0.0622235	0.0288825		0.563313	0.0577351	0.0266992	0.66742	0.221298	0.243795	0.665495	0.218365	0.238287	0.559152	0.0993925	0.0558582					1.08344	1.06072	1.1289	1.07658	0.842657	0.870095	1.08404	0.866783	0.886332
	0.432606	0.466724	0.00222757	0.00222757	0.553427	0.559	0.28574	0.285252	0.546776	0.264894	0.262021	0.431709	0.00638777	0.0019568	0.548915	0.269624	0.269442	0.547126	0.266168	0.263313	0.433734	0.00448465	0.00360321		0.431917	0.00619242	0.00197437	0.549418	0.271748	0.271613	0.547374	0.266864	0.263905	0.424256	0.0276738	0.00805935					1.74793	1.27567	1.34736	1.56152	1.07715	1.10498	1.57643	1.10122	1.12134
	0.499765	0.536609	0.0276852	0.0276852	0.566928	0.574902	0.265265	0.253761	0.56575	0.242301	0.229505	0.500031	0.0203671	0.0316327	0.566075	0.247937	0.237737	0.565789	0.243727	0.230777	0.499286	0.0161762	0.0228176		0.500331	0.0205214	0.0314372	0.566081	0.250253	0.239916	0.565899	0.244393	0.231457	0.488095	0.033931	0.0295955					1.8744	0.0573829	0.113997	1.67462	0.342444	0.326859	1.6903	0.307749	0.297008
	0.589639	0.546951	0.0248017	0.0248017	0.817435	0.795578	0.291473	0.290048	0.794353	0.272181	0.268415	0.583485	0.0175729	0.0203736	0.800481	0.276542	0.275497	0.795821	0.27336	0.269605	0.588936	0.0195001	0.0261438		0.582924	0.0177315	0.0203981	0.802841	0.278509	0.277504	0.796362	0.274004	0.270153	0.587008	0.00381369	0.0144869					1.75014	0.627436	0.683612	1.58052	0.218294	0.233981	1.59443	0.253201	0.266292
	0.409626	0.368015	0.123228	0.123228	0.675599	0.653856	0.318255	0.332307	0.649129	0.305113	0.316847	0.402742	0.109262	0.119607	0.656305	0.307786	0.321181	0.650787	0.305852	0.317821	0.409499	0.108452	0.120151		0.402177	0.109815	0.119341	0.658974	0.309177	0.322687	0.651423	0.306386	0.318145	0.40723	0.0843547	0.103697					1.43114	1.92285	1.98544	1.43627	1.65643	1.68074	1.4368	1.68375	1.7047
	0.185007	0.17339	0.320179	0.320179	0.0357024	0.0511946	0.0596954	0.0540003	0.0215708	0.0780357	0.0749367	0.187621	0.329192	0.324578	0.0243804	0.0740385	0.0684989	0.0223697	0.0769361	0.073725	0.189886	0.327758	0.320022		0.187004	0.32892	0.324637	0.0258829	0.0721525	0.0665084	0.0229362	0.0762786	0.0732244	0.21732	0.3512	0.332999					1.30353	1.90273	1.96476	1.36496	1.62217	1.64614	1.36084	1.6504	1.67137
	0.177795	0.183899	0.145805	0.145805	0.0610553	0.0513627	0.0684459	0.0886125	0.0663337	0.0570112	0.0712166	0.178886	0.168968	0.150117	0.0661208	0.0585901	0.0766716	0.0660254	0.057619	0.0723225	0.184932	0.169691	0.148606		0.178423	0.168402	0.150383	0.0654011	0.0597752	0.0783716	0.0657881	0.0581889	0.0727103	0.211998	0.196623	0.164687					1.84948	1.84441	1.90725	1.69809	1.5674	1.59167	1.71028	1.59581	1.61645
	0.0092148	0.0137892	0.0948477	0.0948477	0.21018	0.230831	0.123038	0.136086	0.197656	0.107027	0.11666	0.0119297	0.115883	0.0988804	0.199787	0.109963	0.122143	0.198355	0.107898	0.117762	0.015106	0.116446	0.0971881		0.0111239	0.115347	0.099126	0.201143	0.111627	0.124069	0.198928	0.108505	0.118138	0.0455313	0.14273	0.112894					1.72645	1.03194	1.0975	1.60968	0.781985	0.804447	1.61821	0.808851	0.825629
	0.0371169	0.0576796	0.0297462	0.0297462	0.239603	0.259981	0.207554	0.229175	0.227844	0.196581	0.214838	0.0346688	0.0016239	0.0260657	0.229847	0.198289	0.218462	0.228498	0.197188	0.215803	0.0319092	0.00144569	0.0238508		0.0354034	0.00243046	0.0256647	0.231119	0.199479	0.219937	0.229037	0.197728	0.216046	0.00374935	0.030875	0.00318621					0.487655	0.900926	0.968029	0.879726	0.658956	0.681279	0.85219	0.68457	0.7011
	0.0425485	0.0732565	0.456338	0.456338	0.258962	0.280308	0.279214	0.268331	0.248193	0.290816	0.283268	0.0399575	0.478846	0.459915	0.249831	0.288729	0.278544	0.248779	0.290131	0.282378	0.0360691	0.479502	0.458005		0.0408839	0.478344	0.460175	0.251006	0.287514	0.277108	0.249312	0.289627	0.282102	0.00421581	0.50295	0.46989					0.686829	0.943916	1.01433	1.05264	0.741807	0.767649	1.0272	0.765983	0.784321
	0.0973575	0.0979766	0.588267	0.588267	0.0440782	0.0561823	0.452294	0.483388	0.0364953	0.464575	0.494909	0.0993936	0.548094	0.587847	0.0375058	0.459954	0.488144	0.0369197	0.463822	0.494637	0.10268	0.536833	0.570613		0.0988861	0.549053	0.587402	0.0384134	0.458843	0.487505	0.0372439	0.463673	0.494249	0.128322	0.528862	0.553875					1.46463	1.94044	1.9991	1.47722	1.64726	1.67001	1.47535	1.67552	1.69654
	0.152653	0.152137	0.0674806	0.0674806	0.0061011	0.00655226	0.306168	0.331715	0.0140322	0.29087	0.312062	0.154274	0.025708	0.0622179	0.0129614	0.293331	0.316907	0.0135878	0.291741	0.313373	0.158599	0.0217464	0.0591295		0.15374	0.026703	0.0617472	0.0120218	0.29496	0.318963	0.0132436	0.292467	0.313729	0.185309	0.0154068	0.0326713					1.38662	1.87392	1.93391	1.14477	1.57865	1.60207	1.16429	1.60805	1.629
	0.234192	0.277944	0.0209857	0.0209857	0.275878	0.301519	0.19603	0.222387	0.27705	0.182394	0.204391	0.229411	0.0598084	0.025871	0.277187	0.184451	0.208777	0.276852	0.183166	0.205604	0.237808	0.0633302	0.0292286		0.229985	0.0588893	0.026365	0.276917	0.185912	0.210671	0.27698	0.183843	0.205911	0.236165	0.0971693	0.0526787					1.35741	0.0402168	0.00422519	1.21491	0.581113	0.586561	1.23369	0.542082	0.544351
	0.00532874	0.0679862	0.0382005	0.0382005	0.0254514	0.0142919	0.00656701	0.0241529	0.0171533	0.006452	0.0216322	0.00636082	0.0537216	0.0399444	0.0192906	0.00551314	0.0221437	0.0178136	0.00641418	0.0218808	0.00622395	0.0565002	0.0418934		0.00729566	0.0530974	0.0403091	0.0202449	0.00564147	0.0224231	0.0177922	0.00658678	0.0218127	0.00465586	0.0760549	0.054406					0.466852	0.279974	0.290336	0.774993	0.46255	0.479182	0.759522	0.473841	0.480977
	0.0888176	0.136444	0.523631	0.523631	0.262544	0.304838	0.300274	0.295305	0.248371	0.316079	0.313659	0.0877731	0.537637	0.527551	0.252901	0.312784	0.307771	0.248989	0.315124	0.312591	0.0911202	0.537109	0.523936		0.0883612	0.537301	0.52768	0.25408	0.311151	0.306017	0.249681	0.314544	0.312174	0.0920106	0.560204	0.535772					0.412167	2.11557	2.16609	0.791649	1.82111	1.84017	0.765614	1.84492	1.86679
	0.533297	0.533291	0.31737	0.31737	0.358211	0.351379	0.13215	0.121286	0.371211	0.145618	0.138045	0.537559	0.338373	0.320723	0.36822	0.143068	0.132893	0.370414	0.144823	0.137042	0.541098	0.338878	0.318687		0.537258	0.337895	0.320978	0.366855	0.141661	0.131273	0.370026	0.144266	0.136707	0.554041	0.361926	0.330426					0.388446	0.43925	0.497164	0.744438	0.0306076	0.0450391	0.721316	0.0659697	0.0778162
	0.0525733	0.0715055	0.392665	0.392665	0.202909	0.194625	0.189699	0.178997	0.196876	0.202625	0.195271	0.0508935	0.404642	0.396429	0.19741	0.200149	0.190236	0.197345	0.201864	0.194305	0.0453995	0.403922	0.392661		0.0509484	0.404331	0.396541	0.198059	0.1988	0.188667	0.197517	0.201329	0.19398	0.0213937	0.426119	0.403978					0.819031	0.467294	0.525892	1.01936	0.0589279	0.0750266	1.00823	0.0956281	0.108392
	0.204149	0.200613	0.00956512	0.00956512	0.00227388	0.013012	0.214099	0.235903	0.0126528	0.201395	0.21967	0.207355	0.0203855	0.00547662	0.00926053	0.203449	0.223743	0.011807	0.202109	0.220747	0.206743	0.0236032	0.00314229		0.206938	0.0195453	0.00509196	0.00770484	0.204817	0.225423	0.0112556	0.202707	0.221042	0.226544	0.0565187	0.0203498					0.813404	1.50155	1.56078	0.965408	1.14741	1.16924	0.954862	1.18145	1.20024
	0.104118	0.112469	0.0936472	0.0936472	0.0594524	0.0616626	0.280685	0.302708	0.0469229	0.268247	0.287976	0.106709	0.0758387	0.089751	0.0498686	0.270692	0.291543	0.0476492	0.268913	0.288986	0.105498	0.0740472	0.0880568		0.106552	0.076603	0.0893471	0.0511814	0.272032	0.293031	0.0480614	0.269463	0.289266	0.120649	0.0486799	0.0682866					0.91633	2.06143	2.11937	1.24462	1.79977	1.82455	1.21564	1.82676	1.84793
	0.0759295	0.0766336	0.029251	0.029251	0.180198	0.187874	0.0553584	0.0270393	0.160399	0.0481502	0.0247049	0.080305	0.0662122	0.0298791	0.165258	0.050735	0.0248106	0.161541	0.0486869	0.0247483	0.0778917	0.0680802	0.0303453		0.0799792	0.0654918	0.0304781	0.167275	0.0514576	0.0250007	0.162206	0.048632	0.0250971	0.0973632	0.0831909	0.0337848					0.804435	2.0578	2.1155	1.06831	1.78916	1.81046	1.04147	1.81434	1.83552
	0.0295997	0.0620431	0.171516	0.171516	0.531169	0.505026	0.138613	0.114284	0.48274	0.133175	0.113467	0.0418014	0.203911	0.173282	0.495755	0.135263	0.112976	0.485748	0.133594	0.113453	0.0339139	0.205354	0.172707		0.0424956	0.203279	0.173756	0.500547	0.135809	0.11304	0.486991	0.133507	0.113738	0.0525477	0.223224	0.17839					1.79521	1.66146	1.72135	1.55831	1.33054	1.35294	1.57847	1.36245	1.38203
	0.16294	0.186458	0.0731044	0.0731044	0.407725	0.409131	0.0273573	0.0524561	0.35795	0.0234309	0.044293	0.175068	0.102461	0.0760705	0.371508	0.0233626	0.0466798	0.3609	0.0236149	0.0449207	0.166478	0.104223	0.0760375		0.175468	0.101794	0.0764695	0.376359	0.0238322	0.0476081	0.362362	0.0240054	0.0449336	0.185872	0.128102	0.0886877					0.0777461	1.71941	1.77945	0.0862637	1.40309	1.42729	0.07482	1.43502	1.45561
	0.0797255	0.124414	0.298248	0.298248	0.311362	0.282836	0.460371	0.468853	0.27615	0.449271	0.456076	0.089144	0.293754	0.29514	0.285783	0.451647	0.460014	0.278412	0.449904	0.456845	0.0829879	0.294412	0.297613		0.0900211	0.294106	0.294959	0.289275	0.452825	0.461196	0.279181	0.450323	0.457127	0.0941625	0.277017	0.287405					1.67724	1.59597	1.66009	1.53402	1.26887	1.29303	1.5504	1.30195	1.32177
	0.0804294	0.0910319	0.0539641	0.0539641	0.0063941	0.0152843	0.248313	0.259481	0.00661609	0.234356	0.243601	0.0832146	0.0455029	0.0503242	0.00138539	0.237466	0.248285	0.00582864	0.235147	0.244573	0.0714939	0.0461538	0.0525516		0.0840123	0.0459352	0.0500926	0.000348904	0.238924	0.249789	0.00562916	0.235674	0.244924	0.0500012	0.0268201	0.0404774					0.934873	1.66905	1.7378	1.27275	1.45339	1.48025	1.24455	1.47826	1.49922
	0.10652	0.115726	0.284296	0.284296	0.0237604	0.0452644	0.461497	0.472135	0.0364743	0.448997	0.457763	0.109231	0.275967	0.281039	0.0312437	0.451653	0.462053	0.0357122	0.4497	0.458646	0.0969695	0.276191	0.282928		0.110022	0.276391	0.280814	0.0302488	0.452961	0.463409	0.0355184	0.450185	0.458954	0.0740968	0.257091	0.271302					0.362933	1.70952	1.77725	0.503449	1.51039	1.53755	0.491949	1.53409	1.55552
	0.0766232	0.0799023	0.0290418	0.0290418	0.00275698	0.0108681	0.140444	0.164189	0.00883256	0.130481	0.149315	0.0790743	0.0668908	0.0329233	0.00405714	0.131983	0.153286	0.00814172	0.131072	0.150303	0.0678511	0.0698194	0.034659		0.0797522	0.0660247	0.03341	0.00316616	0.133026	0.154825	0.00795571	0.131635	0.150523	0.0472059	0.0990441	0.0529037					0.527585	0.707622	0.764899	0.784243	0.297918	0.314353	0.769141	0.333211	0.347166
	0.26848	0.244905	0.00305793	0.00305793	0.219183	0.220218	0.15799	0.182173	0.226268	0.148647	0.168607	0.271829	0.0352048	0.000547674	0.223778	0.149819	0.172149	0.22583	0.149152	0.169528	0.269502	0.0384569	0.00280433		0.271517	0.0343107	0.00105304	0.223161	0.15083	0.173572	0.225694	0.149681	0.169702	0.270711	0.0673979	0.0211028					0.246385	0.522109	0.585829	0.100221	0.342095	0.364469	0.112483	0.362491	0.376512
	0.219874	0.191459	0.056739	0.056739	0.203637	0.185427	0.114816	0.137416	0.204104	0.104641	0.122634	0.220401	0.0925256	0.0605295	0.20382	0.106203	0.126599	0.204119	0.105235	0.123611	0.220625	0.0954028	0.0621682		0.220051	0.0916878	0.0609904	0.203849	0.10729	0.12812	0.204033	0.105792	0.123834	0.217846	0.124711	0.0807313					0.372369	0.715549	0.762787	0.247843	0.279013	0.290152	0.264274	0.31545	0.320872
	0.116904	0.137051	0.0320001	0.0320001	0.00922687	0.0384572	0.150941	0.177736	0.0222698	0.145142	0.166925	0.120087	0.00754296	0.0290111	0.0176243	0.145391	0.169827	0.0214068	0.145425	0.167699	0.111914	0.0109717	0.0264818		0.120965	0.00663568	0.0284685	0.0164904	0.146039	0.170997	0.021247	0.145871	0.167797	0.0994065	0.038014	0.0101303					0.214212	1.72345	1.79083	0.00159915	1.55161	1.57803	0.0175658	1.57267	1.59346
	0.053543	0.0597961	0.064339	0.064339	0.213531	0.200946	0.305588	0.292048	0.205182	0.288541	0.272357	0.0513422	0.0755723	0.0616375	0.206691	0.292849	0.280097	0.205787	0.289562	0.273272	0.0472376	0.0795775	0.0735522		0.051237	0.0755392	0.0619159	0.207543	0.294544	0.281722	0.205976	0.290085	0.273846	0.0238656	0.0622912	0.0733833					0.800504	1.53468	1.60398	0.743224	1.35363	1.38237	0.749403	1.37601	1.39734
	0.106569	0.114105	0.210883	0.210883	0.258455	0.24727	0.434617	0.440674	0.250984	0.418911	0.422184	0.104602	0.192097	0.207615	0.252228	0.422544	0.428292	0.251533	0.419822	0.423223	0.100299	0.192518	0.211864		0.104534	0.192565	0.207463	0.252996	0.424125	0.430021	0.251711	0.42039	0.423627	0.076901	0.163341	0.194212					0.574804	1.57014	1.64015	0.559956	1.40953	1.43734	0.561419	1.43093	1.45224
	0.0738701	0.0546561	0.393027	0.393027	0.0325324	0.00735293	0.204743	0.201234	0.03934	0.215648	0.212968	0.0746898	0.384971	0.395098	0.0364932	0.213425	0.209606	0.0391286	0.215017	0.212284	0.0662787	0.387181	0.395255		0.074212	0.384669	0.395019	0.0359427	0.212217	0.208526	0.0387777	0.214653	0.211964	0.0528692	0.413843	0.418002					0.646285	1.90077	1.9734	0.614991	1.6401	1.66914	0.616511	1.67373	1.696
	0.00601467	0.0126143	0.33252	0.33252	0.0714278	0.0954198	0.142908	0.138346	0.0615615	0.154118	0.149959	0.00758524	0.325059	0.334791	0.0652409	0.151805	0.146885	0.0619607	0.153467	0.14925	0.00144801	0.327116	0.335626		0.00712741	0.324756	0.334754	0.0660872	0.150561	0.145784	0.062396	0.153093	0.148943	0.0135222	0.353383	0.358072					1.43601	0.294048	0.356749	1.32669	0.0798799	0.0627924	1.33926	0.045513	0.0347556
	0.0254036	0.0423407	0.0667862	0.0667862	0.0913783	0.113785	0.120579	0.125202	0.0823327	0.107747	0.113408	0.0240256	0.0680916	0.0691354	0.085775	0.110639	0.116624	0.0826902	0.108473	0.114129	0.0327507	0.0699923	0.0700091		0.0244753	0.0677909	0.0691728	0.0865511	0.112003	0.117763	0.0830848	0.108898	0.114399	0.0453514	0.0955445	0.0927952					1.42529	0.158804	0.222702	1.34175	0.215801	0.197661	1.35217	0.180395	0.168925
	0.353451	0.33242	0.014875	0.014875	0.369129	0.364138	0.220468	0.199657	0.370136	0.200712	0.179722	0.353062	0.00611006	0.0168134	0.369046	0.206263	0.18762	0.370116	0.201933	0.18064	0.348553	0.0127866	0.00435599		0.353261	0.00567633	0.0164933	0.369152	0.208208	0.189256	0.37005	0.202409	0.181237	0.332552	0.00336408	0.00351594					0.207635	0.302784	0.361247	0.084728	0.0820929	0.0657304	0.109058	0.0467289	0.0373819
	0.403023	0.370968	0.0800488	0.0800488	0.453026	0.444842	0.324244	0.318152	0.450008	0.306105	0.298287	0.402072	0.0810868	0.0771554	0.450382	0.310623	0.305353	0.450216	0.307204	0.299314	0.399988	0.0848358	0.0849168		0.402023	0.0810616	0.0772065	0.450852	0.312441	0.307116	0.450229	0.307757	0.299826	0.388208	0.0680594	0.0789672					0.14499	1.79595	1.85843	0.0412748	1.48095	1.50346	0.0633251	1.51119	1.53139
	0.282042	0.296251	0.181816	0.181816	0.011039	0.00391691	0.423822	0.434329	0.0130434	0.408268	0.416446	0.287404	0.167641	0.178068	0.00790336	0.411555	0.421544	0.0114778	0.409162	0.417522	0.285775	0.167328	0.178624		0.28762	0.168048	0.177919	0.00539728	0.413175	0.423293	0.0107619	0.409747	0.417925	0.306146	0.138863	0.155228					0.162777	1.97727	2.03517	0.0608419	1.70219	1.72507	0.0832046	1.7276	1.7494
	0.435134	0.454041	0.186943	0.186943	0.170502	0.188944	0.45963	0.473644	0.191681	0.441204	0.452416	0.440492	0.171631	0.182802	0.187038	0.444991	0.458174	0.190291	0.442272	0.453726	0.438661	0.170859	0.183847		0.440784	0.172151	0.182654	0.184834	0.44692	0.46029	0.1897	0.44298	0.454207	0.457514	0.138743	0.160215					0.233555	0.445002	0.502139	0.111817	0.0469984	0.0611736	0.134591	0.0808297	0.0924647
	0.335388	0.370635	0.24084	0.24084	0.509638	0.512743	0.507182	0.516907	0.499126	0.489409	0.496898	0.333682	0.226746	0.236605	0.5021	0.49333	0.502646	0.49973	0.490437	0.498096	0.335489	0.226019	0.237998		0.333893	0.227276	0.236475	0.502999	0.495175	0.504588	0.500089	0.491078	0.498565	0.320424	0.193216	0.213755					1.99889	0.932824	0.990195	1.67981	0.530889	0.547273	1.70462	0.56536	0.5799
	0.225743	0.224709	0.0634855	0.0634855	0.356448	0.371113	0.0940827	0.12248	0.349311	0.0991991	0.117243	0.224177	0.0345959	0.0623694	0.35023	0.0971109	0.119727	0.349696	0.0987898	0.1176	0.219748	0.0335734	0.0635998		0.224757	0.0351402	0.0619246	0.351104	0.0965942	0.120278	0.35002	0.0989175	0.117574	0.194963	0.0186225	0.0608671					1.98823	1.67895	1.74075	1.67958	1.34698	1.37006	1.70426	1.37934	1.39917
	0.243299	0.258385	0.00922058	0.00922058	0.296402	0.319601	0.242515	0.260194	0.296331	0.22636	0.241787	0.243544	0.00642836	0.00502137	0.295219	0.229799	0.246601	0.29627	0.227266	0.242974	0.237727	0.00785399	0.00434402		0.244324	0.00575869	0.00472332	0.295375	0.231497	0.248423	0.296463	0.227907	0.243378	0.216696	0.0354356	0.016697					2.02955	2.04039	2.09561	1.70897	1.75188	1.77325	1.73384	1.77811	1.79951
	0.262573	0.277452	0.166504	0.166504	0.308034	0.330341	0.212479	0.238324	0.308674	0.211999	0.23335	0.262786	0.129822	0.165035	0.307368	0.211032	0.234643	0.308577	0.211978	0.233764	0.257307	0.125988	0.161829		0.263541	0.130689	0.164456	0.307455	0.211145	0.235212	0.308745	0.212255	0.233683	0.236852	0.103682	0.149368					1.8032	2.031	2.0877	1.64232	1.74542	1.76729	1.65588	1.77157	1.79312
	0.0321602	0.0398862	0.148531	0.148531	0.181881	0.163605	0.00779754	0.00977855	0.167758	0.0161042	0.00239545	0.0355522	0.179501	0.151598	0.171038	0.0149638	0.00130547	0.168718	0.0156405	0.00162359	0.0385098	0.181303	0.151575		0.0358184	0.178818	0.152009	0.17246	0.0140812	0.0025172	0.169022	0.0151872	0.0014585	0.0619298	0.205435	0.164333					1.91298	2.03519	2.08958	1.73557	1.74657	1.76772	1.75076	1.77226	1.79394
	0.14068	0.146451	0.161059	0.161059	0.0688757	0.0516946	0.203097	0.195273	0.0555236	0.196788	0.190576	0.143534	0.16236	0.159602	0.0585453	0.199205	0.191531	0.0564366	0.197177	0.190841	0.147001	0.166111	0.161764		0.143746	0.162038	0.159787	0.0599022	0.199724	0.192031	0.0567303	0.197272	0.191068	0.170986	0.178117	0.166446					0.0726706	1.96126	2.01653	0.017263	1.65374	1.67517	0.0074283	1.68177	1.70307
	0.00838964	0.0155179	0.0426168	0.0426168	0.212722	0.195356	0.00343507	0.0093331	0.197709	0.00443154	0.0151891	0.0120011	0.0313347	0.0434201	0.201358	0.00144293	0.0136102	0.198711	0.00394009	0.0149014	0.0139578	0.0266378	0.0397142		0.0122613	0.0318626	0.0430963	0.202859	0.000777471	0.0130442	0.199034	0.00383621	0.0146147	0.0362462	0.0116574	0.0316083					0.400763	0.807472	0.866817	0.440698	0.396297	0.414175	0.430573	0.432575	0.447623
	0.520484	0.485067	0.0823376	0.0823376	0.586844	0.580166	0.269237	0.278158	0.580883	0.255994	0.262878	0.519256	0.0741553	0.0789431	0.582222	0.258856	0.267545	0.58125	0.256757	0.263793	0.518285	0.0746746	0.0814642		0.519126	0.0745361	0.07875	0.58295	0.260242	0.268981	0.581355	0.257254	0.264132	0.507646	0.0555479	0.0704633					0.482452	0.636889	0.696877	0.573889	0.23449	0.251613	0.560136	0.26923	0.283291
	0.467184	0.429605	0.122313	0.122313	0.528526	0.520815	0.296497	0.305875	0.52272	0.283701	0.291149	0.46597	0.115218	0.119375	0.524047	0.286467	0.29561	0.52308	0.284433	0.292038	0.465094	0.115292	0.121302		0.465805	0.115603	0.119178	0.524767	0.287808	0.296994	0.52317	0.284923	0.292361	0.455331	0.0965675	0.110277					0.719729	1.00099	1.06005	0.968096	0.613177	0.630984	0.950774	0.647443	0.6627
	0.5122	0.486197	0.223107	0.223107	0.595997	0.593605	0.004581	0.00219305	0.58907	0.0119554	0.016129	0.51138	0.22383	0.226366	0.590567	0.00794533	0.0097691	0.589464	0.0109653	0.0151498	0.508244	0.220959	0.219947		0.511468	0.223752	0.226351	0.591391	0.00627276	0.00812818	0.589651	0.0104425	0.0146915	0.493988	0.240651	0.22868					0.466684	1.33156	1.40063	0.804418	1.03368	1.06027	0.773076	1.0661	1.08586
	0.0639632	0.0634715	0.478968	0.478968	0.135491	0.128646	0.640579	0.657272	0.124958	0.628885	0.641011	0.0649958	0.432317	0.47589	0.127453	0.630902	0.646093	0.125608	0.629545	0.641992	0.0717581	0.429535	0.474687		0.064679	0.433182	0.475384	0.128472	0.632087	0.647711	0.125958	0.630112	0.642249	0.0753387	0.398394	0.456474					0.459951	1.36552	1.43055	0.803633	1.05752	1.08143	0.772286	1.08827	1.10702
	0.0224969	0.0406248	0.0482724	0.0482724	0.0964392	0.117671	0.330648	0.34664	0.0938599	0.310282	0.322879	0.0232914	0.0214872	0.0432484	0.0935509	0.314427	0.329352	0.0939541	0.311476	0.324348	0.0181358	0.0198424	0.0433559		0.0239848	0.0221826	0.0429752	0.0939127	0.316541	0.331727	0.0942208	0.31227	0.324882	0.000746234	0.0142104	0.019521					0.371695	1.26902	1.33426	0.744824	0.951429	0.976414	0.712191	0.984142	1.00296
	0.273995	0.240923	0.0973852	0.0973852	0.0689225	0.0987217	0.371036	0.390258	0.0435379	0.351661	0.367263	0.281752	0.0666464	0.0922522	0.0502212	0.355409	0.373285	0.0449054	0.352788	0.368721	0.274487	0.0640313	0.0910261		0.280909	0.0674484	0.091929	0.0526815	0.357443	0.375614	0.0458886	0.353576	0.369218	0.29263	0.0279799	0.065009					1.302	1.45044	1.51705	1.48855	1.1213	1.14733	1.47179	1.15449	1.17421
	0.349607	0.325335	0.0529163	0.0529163	0.069212	0.0468956	0.355227	0.371898	0.0908646	0.336075	0.349346	0.355193	0.0239114	0.0468702	0.0853866	0.33989	0.355436	0.0896728	0.337189	0.350754	0.350356	0.0222209	0.0468458		0.354513	0.024671	0.0466042	0.0832554	0.34189	0.357696	0.0888428	0.337951	0.351247	0.364628	0.0152864	0.0196158					0.521543	0.190029	0.252883	0.362581	0.223076	0.206174	0.372531	0.185361	0.17471
	0.180355	0.170734	0.0150206	0.0150206	0.173632	0.183473	0.286671	0.305341	0.144506	0.268899	0.283968	0.18742	0.0161193	0.00960963	0.151864	0.272281	0.289642	0.146201	0.26993	0.285321	0.182351	0.018441	0.00876752		0.187004	0.0153254	0.00929187	0.154769	0.274143	0.291805	0.147182	0.270669	0.28577	0.198829	0.0543573	0.0168593					0.444376	0.298992	0.361738	0.294044	0.0813907	0.0637149	0.304796	0.0457337	0.0355301
	0.254214	0.242598	0.307057	0.307057	0.279433	0.254893	0.756761	0.777663	0.277472	0.72605	0.741708	0.253374	0.254135	0.29704	0.277737	0.731244	0.750247	0.277704	0.727965	0.744015	0.252144	0.247257	0.292343		0.252797	0.255244	0.296825	0.277864	0.734504	0.754024	0.277589	0.729191	0.744876	0.249971	0.191573	0.251061					0.499555	0.461353	0.530297	0.397643	0.358248	0.383294	0.404674	0.373538	0.389814
	0.224074	0.208972	0.431415	0.431415	0.179395	0.155179	0.816641	0.846235	0.186155	0.790081	0.81376	0.22461	0.371024	0.423854	0.183632	0.794162	0.821081	0.185925	0.791712	0.815914	0.218939	0.364588	0.418786		0.22404	0.37225	0.423381	0.183023	0.796999	0.824565	0.185594	0.792877	0.816627	0.212701	0.316391	0.384836					0.0653422	1.97204	2.02943	0.429033	1.66554	1.68774	0.395069	1.69419	1.7154
	0.157264	0.143852	0.102573	0.102573	0.0992772	0.0751393	0.524036	0.541355	0.100568	0.494968	0.506935	0.158334	0.0585392	0.0936501	0.0983232	0.500198	0.515344	0.100325	0.496775	0.509122	0.151985	0.053796	0.0916686		0.157811	0.0594394	0.0934878	0.0980729	0.503256	0.518926	0.0999871	0.497901	0.509937	0.145873	0.0040571	0.0564279					0.0396203	1.37704	1.44685	0.390804	1.21674	1.24341	0.357486	1.23695	1.25662
	0.296487	0.289452	0.0594765	0.0594765	0.314789	0.289661	0.0904967	0.117556	0.313244	0.081711	0.104372	0.296014	0.101142	0.0631496	0.313499	0.0826581	0.107621	0.313486	0.0821784	0.105295	0.294217	0.105022	0.0663862		0.295509	0.100161	0.0637093	0.313643	0.0836187	0.109025	0.313377	0.0827134	0.105451	0.291425	0.135178	0.086136					0.0613755	0.281064	0.339543	0.41148	0.122679	0.105808	0.378061	0.0869742	0.074505
	0.39733	0.429679	0.107223	0.107223	0.549248	0.549628	0.211989	0.239329	0.539576	0.206774	0.22977	0.395678	0.0665321	0.104469	0.542521	0.206857	0.232079	0.540136	0.207018	0.230478	0.398051	0.0624012	0.100861		0.39579	0.0674944	0.103885	0.543333	0.207461	0.233126	0.540435	0.207441	0.230527	0.388347	0.0349438	0.0834839					0.323377	1.82336	1.88859	0.72414	1.55	1.57516	0.696979	1.57921	1.59986
	0.395907	0.430272	0.603867	0.603867	0.54812	0.553865	0.344077	0.338596	0.538181	0.360743	0.358439	0.39439	0.611117	0.608393	0.541486	0.357221	0.352036	0.538714	0.359749	0.357264	0.398469	0.609539	0.603369		0.394575	0.610909	0.608407	0.542285	0.355496	0.350141	0.539048	0.359134	0.356767	0.390644	0.632553	0.615555					0.00680152	0.437153	0.50832	0.0469621	0.290217	0.314114	0.0522697	0.309123	0.324667
	0.329931	0.351595	0.00844803	0.00844803	0.486203	0.483719	0.274696	0.276688	0.476489	0.255493	0.255037	0.328035	0.0026124	0.00413396	0.479256	0.259928	0.262034	0.477075	0.256638	0.256248	0.329315	0.000640957	0.00900361		0.328064	0.00236371	0.00405421	0.480107	0.261875	0.264052	0.477359	0.257295	0.256773	0.316526	0.0253939	0.00507075					0.0228243	1.23629	1.3065	0.0687595	1.0941	1.12149	0.0738393	1.11385	1.13326
	0.129021	0.130207	0.117546	0.117546	0.0275259	0.0383106	0.348727	0.355853	0.0188409	0.332368	0.336517	0.130983	0.098993	0.113712	0.0202434	0.335865	0.342396	0.0193302	0.333268	0.337558	0.134031	0.0993785	0.116609		0.130507	0.0994412	0.113539	0.0212487	0.337442	0.344111	0.0196788	0.333839	0.337961	0.159179	0.0710774	0.0988631					0.0490458	1.11599	1.18179	0.00234684	0.804622	0.827307	0.00169359	0.835858	0.853558
	1.68482	1.65237	0.166624	0.166624	1.16076	1.13692	0.00791998	0.00909662	1.19596	0.0176438	0.00439654	1.69642	0.186803	0.169937	1.18896	0.0161502	0.000369586	1.19382	0.0170977	0.00354652	1.70073	0.18731	0.167985		1.69542	0.186325	0.170187	1.18531	0.0151189	0.000971296	1.19249	0.0166045	0.00333904	1.7492	0.21017	0.179843					0.207413	1.21292	1.28269	0.0699038	0.962384	0.988427	0.0917262	0.990723	1.00988
	0.514051	0.536877	0.00302356	0.00302356	0.581011	0.577705	0.198238	0.209629	0.579622	0.184145	0.193978	0.514071	0.00823641	0.00658453	0.579551	0.187321	0.198434	0.579756	0.18494	0.194948	0.510813	0.00797063	0.00504914		0.514189	0.00779618	0.00678667	0.579662	0.188805	0.199921	0.579805	0.18546	0.195307	0.49622	0.0290194	0.0200341					1.74303	1.54621	1.61017	1.56243	1.21188	1.23532	1.58419	1.24519	1.26428
	0.538204	0.506404	0.0874574	0.0874574	0.66901	0.666509	0.291978	0.31197	0.659325	0.278061	0.295709	0.536019	0.0700258	0.0833131	0.661555	0.280916	0.29986	0.659896	0.27882	0.296788	0.534301	0.0687729	0.0825177		0.536094	0.0707344	0.0829458	0.662678	0.282398	0.301479	0.660128	0.279405	0.297119	0.515631	0.0431233	0.0631133					1.81833	1.42476	1.49308	1.6256	1.17122	1.19718	1.64755	1.19938	1.21896
	0.345871	0.318253	0.0654494	0.0654494	0.431626	0.432888	0.307543	0.324502	0.42866	0.290157	0.305035	0.344821	0.0515582	0.0607239	0.428113	0.294105	0.310292	0.428876	0.291129	0.306275	0.337409	0.0518479	0.0617847		0.345031	0.0521751	0.0604179	0.428658	0.295912	0.312195	0.428954	0.29179	0.306709	0.310745	0.0269925	0.0432011					1.17576	0.755604	0.815255	1.27812	0.380377	0.397976	1.2705	0.413773	0.428293
	0.271722	0.272976	0.357558	0.357558	0.0938755	0.107943	0.0426009	0.0485335	0.104038	0.0651456	0.0735079	0.274318	0.364875	0.363288	0.10194	0.0607064	0.065987	0.103327	0.0636905	0.0720993	0.278056	0.365508	0.359336		0.274472	0.364743	0.3631	0.100899	0.0583389	0.063595	0.103112	0.0629432	0.0714235	0.302219	0.393802	0.374636					1.26572	0.802539	0.861067	1.33868	0.412587	0.43121	1.33162	0.447568	0.462733
	0.528533	0.573685	0.315794	0.315794	0.710316	0.717944	0.192711	0.179039	0.69762	0.198653	0.188656	0.526676	0.344345	0.319013	0.701781	0.197972	0.185289	0.698304	0.19833	0.188077	0.53466	0.34563	0.317994		0.526922	0.343744	0.319366	0.702823	0.197336	0.184372	0.698721	0.197975	0.187977	0.532299	0.368448	0.328807					1.17707	2.09009	2.14415	1.29648	1.80434	1.82473	1.28653	1.82924	1.85093
	0.610009	0.586807	0.214972	0.214972	0.34354	0.316222	0.136251	0.117744	0.365526	0.13824	0.123725	0.615115	0.24823	0.217126	0.360729	0.138578	0.121496	0.364256	0.138172	0.123326	0.619706	0.250138	0.21732		0.614187	0.247536	0.217599	0.358425	0.13834	0.120906	0.363461	0.137904	0.123364	0.643921	0.271028	0.226614					1.89597	0.823062	0.88145	1.61001	0.536293	0.550286	1.63668	0.562863	0.573881
	0.768669	0.748158	0.246535	0.246535	0.42098	0.396648	0.0436996	0.0312974	0.445451	0.056993	0.0458409	0.774702	0.2498	0.249735	0.440256	0.0542471	0.0421423	0.444002	0.0562436	0.0449035	0.780113	0.251981	0.251104		0.773798	0.249284	0.24988	0.437677	0.052803	0.0407218	0.443142	0.0557416	0.0445644	0.808135	0.278808	0.273236					1.86821	0.774229	0.832159	1.60733	0.477366	0.490758	1.63243	0.504393	0.514873
	0.633616	0.617794	0.0639043	0.0639043	0.365821	0.343183	0.0750813	0.099192	0.385948	0.0684732	0.0882462	0.638124	0.0956979	0.0671026	0.381316	0.0689982	0.0912245	0.384792	0.0688081	0.0890013	0.641548	0.097844	0.0676681		0.637373	0.094964	0.0675292	0.379221	0.0697261	0.0923762	0.384094	0.0692591	0.0890956	0.660894	0.123329	0.082196					1.90319	0.803375	0.861085	1.63947	0.512254	0.525313	1.66466	0.539272	0.549375
	0.150768	0.1338	0.00797896	0.00797896	0.0390567	0.0257562	0.142133	0.171103	0.0487782	0.133462	0.15795	0.153526	0.0515902	0.01176	0.0467558	0.134319	0.161038	0.0482221	0.133918	0.158888	0.151464	0.0558908	0.0156777		0.153129	0.0505542	0.0123513	0.0457688	0.135274	0.162466	0.0477841	0.134461	0.159039	0.152932	0.0870518	0.036681					1.76113	0.380875	0.442397	1.57202	0.00548884	0.0222153	1.59098	0.0395921	0.0513091
	0.208935	0.190566	0.0709261	0.0709261	0.0626469	0.0491429	0.181851	0.211115	0.0748835	0.176306	0.201137	0.212398	0.0268454	0.0673935	0.072229	0.176409	0.203401	0.0741737	0.176569	0.20189	0.21003	0.0224706	0.063282		0.211973	0.0278959	0.0667812	0.0709881	0.177048	0.204505	0.073657	0.177016	0.201943	0.213647	0.00762917	0.0431868					0.161927	0.403146	0.464365	0.492431	0.00319011	0.01974	0.46142	0.0390833	0.0512011
	0.152046	0.144539	0.00806993	0.00806993	0.0625394	0.0548247	0.281741	0.271872	0.0706399	0.259584	0.248298	0.154578	0.0135142	0.00536912	0.0691875	0.26507	0.256361	0.0701478	0.260947	0.249536	0.153589	0.0177711	0.0139388		0.154319	0.013389	0.00547805	0.0683265	0.267301	0.258479	0.0697895	0.261597	0.250187	0.155097	0.00305331	0.0100062					0.47133	0.381107	0.441992	0.585391	0.0215241	0.00576184	0.585441	0.0143054	0.0256131
	0.0438382	0.0590879	0.0660614	0.0660614	0.0989833	0.110205	0.294429	0.311066	0.0937607	0.278574	0.29311	0.0432338	0.0523684	0.061745	0.0945446	0.282011	0.29789	0.0940616	0.279458	0.294264	0.0439266	0.0517589	0.061941		0.043576	0.0529931	0.0614512	0.0951005	0.283682	0.299651	0.0943525	0.280073	0.29466	0.0477088	0.02584	0.0424009					0.552667	2.04079	2.10418	0.655136	1.78418	1.80699	0.656683	1.80906	1.83028
	0.337227	0.313842	0.266114	0.266114	0.427915	0.430442	0.360438	0.385017	0.42357	0.356069	0.378045	0.336162	0.245126	0.263865	0.423632	0.35613	0.379261	0.423846	0.356259	0.378622	0.329754	0.240755	0.259348		0.336414	0.245962	0.263407	0.424292	0.356692	0.380025	0.42399	0.356596	0.378664	0.304739	0.216748	0.241099					0.184152	0.943518	1.00377	0.667998	0.618647	0.636094	0.630093	0.648122	0.662441
	0.206325	0.205357	0.0134449	0.0134449	0.154089	0.158607	0.169328	0.195737	0.160322	0.158422	0.180887	0.208901	0.0545384	0.0176649	0.158095	0.159815	0.184449	0.159939	0.15902	0.181914	0.206529	0.058954	0.0215611		0.208862	0.053526	0.0181876	0.157559	0.161003	0.186029	0.159821	0.159614	0.18213	0.206813	0.0928992	0.0455441					1.2207	0.965933	1.02612	1.34384	0.656567	0.674231	1.33253	0.684726	0.699403
	0.199421	0.180559	0.128755	0.128755	0.0902963	0.0628	0.269913	0.290744	0.10313	0.261542	0.279023	0.201352	0.10152	0.125727	0.0983188	0.262661	0.282104	0.102602	0.26199	0.279823	0.19072	0.0987106	0.123869		0.200818	0.102286	0.1253	0.0972029	0.263583	0.283305	0.102081	0.262444	0.279984	0.179124	0.0729349	0.107016					1.45962	0.99786	1.05794	1.41289	0.673045	0.690878	1.42031	0.702445	0.7174
	0.140017	0.121193	0.199915	0.199915	0.0401944	0.0121414	0.278449	0.28361	0.051605	0.274705	0.27687	0.141717	0.183668	0.199352	0.0473668	0.27601	0.280746	0.0511489	0.274845	0.277141	0.132401	0.187703	0.206419		0.141155	0.183837	0.199092	0.0463726	0.276293	0.281233	0.0506554	0.275043	0.277164	0.122984	0.175892	0.205456					1.37812	0.138798	0.199612	1.29501	0.246086	0.229414	1.30631	0.21139	0.200155
	0.027426	0.0166183	0.196509	0.196509	0.00679046	0.0166306	0.494929	0.507839	0.00656652	0.474045	0.483756	0.0269623	0.17605	0.191457	0.00595509	0.478478	0.490534	0.00655018	0.475267	0.485215	0.0285684	0.175866	0.193496		0.0266031	0.176595	0.191289	0.00604105	0.480637	0.492908	0.00667707	0.476054	0.485773	0.0407629	0.142547	0.170323					1.78992	0.310037	0.369547	1.5497	0.0830121	0.0674279	1.57568	0.0486491	0.0373086
	0.0541517	0.0772669	0.413293	0.413293	0.0192833	0.0384538	0.24737	0.277403	0.02578	0.264892	0.294121	0.0564084	0.376657	0.413608	0.0233512	0.259321	0.28638	0.0253328	0.263804	0.293491	0.053357	0.366718	0.39792		0.0569505	0.3775	0.413183	0.0227538	0.257646	0.285163	0.0253154	0.26348	0.292938	0.0424641	0.363207	0.385563					1.93514	0.230706	0.291727	1.66291	0.163229	0.146614	1.69035	0.127915	0.116364
	0.297594	0.304257	0.494616	0.494616	0.107877	0.114403	0.357268	0.387894	0.125221	0.369596	0.399339	0.302623	0.454285	0.494238	0.12035	0.364975	0.392644	0.124149	0.368844	0.399055	0.299708	0.443185	0.477289		0.302778	0.455227	0.493799	0.118663	0.36386	0.391998	0.123714	0.368698	0.398671	0.301037	0.435585	0.461216					1.9121	0.619594	0.663596	1.63327	0.181095	0.186427	1.66112	0.210311	0.213253
	0.241289	0.248463	0.274281	0.274281	0.0653975	0.0777184	0.10276	0.0938454	0.0806422	0.112231	0.104414	0.246092	0.275021	0.276559	0.076029	0.110629	0.101816	0.0796252	0.111688	0.103735	0.24332	0.278349	0.2788		0.246255	0.274569	0.276617	0.074439	0.109547	0.100775	0.079215	0.111324	0.103488	0.243835	0.306455	0.30211					1.60115	1.4783	1.54897	1.49933	1.2286	1.25657	1.50634	1.25776	1.27857
	0.181457	0.195338	0.0716968	0.0716968	0.0425103	0.0539324	0.179894	0.161957	0.0565413	0.160582	0.142039	0.185608	0.0535708	0.0747757	0.0523408	0.165617	0.149562	0.0556545	0.16179	0.142992	0.18224	0.0481734	0.064226		0.185937	0.0539544	0.0744529	0.0509964	0.167552	0.151252	0.0553612	0.162296	0.14358	0.178711	0.060332	0.0659662					1.46981	2.0496	2.09448	1.43429	1.74559	1.76313	1.43784	1.76883	1.79164
	0.0064018	0.0118221	0.180862	0.180862	0.0643637	0.0902688	0.0541521	0.0431332	0.0571817	0.062393	0.0551119	0.0061247	0.206114	0.18353	0.0621741	0.0612653	0.0510565	0.0572761	0.0619065	0.0544043	0.0157482	0.207056	0.181649		0.00649644	0.205629	0.183836	0.0626025	0.060391	0.0499067	0.0574419	0.061487	0.0542277	0.0269619	0.226452	0.188362					1.88594	1.681	1.74917	1.63707	1.43361	1.4607	1.65791	1.46137	1.48284
	0.000249844	0.0187029	0.216361	0.216361	0.0165374	0.037438	0.10026	0.0932278	0.0195697	0.107762	0.103996	0.00169545	0.234584	0.218473	0.0176767	0.106654	0.100048	0.0193365	0.107313	0.103393	0.00408638	0.234861	0.215625		0.00226695	0.234233	0.218701	0.0174979	0.105856	0.0990546	0.0194327	0.106949	0.103227	0.0211548	0.251815	0.220306					0.88013	0.521086	0.585508	0.478252	0.312858	0.32953	0.508934	0.335148	0.346208
	0.0199365	0.036321	0.366101	0.366101	0.41666	0.426207	0.157565	0.160478	0.383885	0.172424	0.178429	0.0121061	0.369364	0.369542	0.393401	0.169423	0.172535	0.385756	0.171475	0.177436	0.019947	0.368625	0.364651		0.0124008	0.369292	0.369478	0.396499	0.167866	0.170862	0.386752	0.170976	0.176995	0.00785353	0.387391	0.371569					0.632326	1.24601	1.31669	0.244145	1.07379	1.10184	0.275757	1.09619	1.11616
	0.099661	0.0916122	0.144475	0.144475	0.101418	0.117676	0.0654436	0.0806521	0.0890468	0.0524254	0.0660513	0.102265	0.152609	0.148171	0.0913561	0.0549907	0.0696353	0.0897359	0.0531574	0.0670088	0.105101	0.154659	0.149595		0.101629	0.152007	0.148387	0.0927129	0.0564102	0.0710875	0.0902465	0.0536704	0.0673386	0.133051	0.182385	0.172341					0.81667	1.11308	1.18359	0.406927	0.936112	0.963079	0.438443	0.958707	0.977828
	0.12797	0.120961	0.00105869	0.00105869	0.0673576	0.0823067	0.173768	0.199875	0.0552542	0.163271	0.185171	0.130483	0.0406809	0.00508147	0.0575424	0.164628	0.188757	0.0559298	0.163845	0.186184	0.133024	0.0446631	0.0084039		0.129891	0.0397063	0.00559399	0.0588652	0.16577	0.190315	0.0564241	0.16442	0.186396	0.159944	0.076902	0.0305595					0.748415	0.782059	0.841588	1.07181	0.517573	0.53203	1.05219	0.542635	0.553633
	0.223275	0.22246	0.184409	0.184409	0.0383008	0.027194	0.233322	0.226559	0.0501331	0.226581	0.221408	0.225672	0.184779	0.182749	0.0477843	0.229056	0.222371	0.0494604	0.226995	0.221708	0.227709	0.188302	0.184481		0.2252	0.184505	0.182927	0.0464971	0.229623	0.222925	0.0490108	0.227111	0.221948	0.252877	0.198587	0.18789					1.42981	1.82787	1.8917	1.30744	1.64758	1.67145	1.31577	1.66783	1.68845
	0.103701	0.131597	0.704869	0.704869	0.154023	0.178035	0.760032	0.78813	0.154388	0.754165	0.776394	0.104327	0.644478	0.702863	0.153337	0.754275	0.779807	0.154302	0.754464	0.777198	0.101009	0.641894	0.701144		0.105034	0.645522	0.702036	0.153368	0.754892	0.781064	0.1545	0.75496	0.777257	0.0832245	0.621366	0.694498					0.015135	1.21464	1.28294	0.0457056	0.959543	0.984398	0.0384963	0.987465	1.00603
	1.82976	1.79562	0.454192	0.454192	1.2608	1.23909	0.53206	0.54081	1.30216	0.529269	0.533999	1.84113	0.409009	0.451158	1.29329	0.52925	0.537248	1.29965	0.529428	0.534348	1.84329	0.407426	0.450023		1.84014	0.409612	0.450473	1.28903	0.529537	0.537839	1.29817	0.529672	0.534359	1.88685	0.386273	0.441243					0.0344783	1.94878	2.00783	0.249178	1.68839	1.71057	0.24398	1.71238	1.73416
	0.260533	0.219075	0.321639	0.321639	0.0262522	0.0652787	0.550603	0.565783	0.00164981	0.542068	0.552591	0.264167	0.270757	0.313037	0.0111021	0.543032	0.556873	0.00272141	0.542576	0.553393	0.249909	0.264812	0.309001		0.263254	0.271785	0.312731	0.0131566	0.543931	0.558184	0.00357928	0.543055	0.553571	0.244846	0.220381	0.278188					1.40293	1.7075	1.77954	1.58265	1.45648	1.48417	1.57044	1.48508	1.50635
	0.732272	0.68432	0.0207592	0.0207592	0.476646	0.421665	0.264777	0.264711	0.4911	0.247135	0.244867	0.735849	0.0133759	0.0170054	0.483232	0.251277	0.251532	0.490767	0.24819	0.245953	0.721781	0.0156827	0.0228272		0.734926	0.0135547	0.0169765	0.482344	0.253061	0.253352	0.490149	0.248779	0.246434	0.720881	0.00622409	0.0118065					0.161497	1.10237	1.17054	0.0610733	0.823407	0.847708	0.0714203	0.853191	0.871292
	0.499022	0.466298	0.0831515	0.0831515	0.225582	0.18078	0.265543	0.286578	0.241802	0.252802	0.272198	0.502653	0.0613915	0.0792779	0.233435	0.255331	0.275617	0.241081	0.25349	0.273193	0.490354	0.0590671	0.0770618		0.501946	0.0622048	0.0788423	0.232074	0.256696	0.277085	0.240409	0.254044	0.273452	0.49137	0.0326708	0.056901					0.298942	1.04669	1.11455	0.170164	0.784727	0.808792	0.186628	0.812918	0.830707
	0.180059	0.192705	0.244801	0.244801	0.167037	0.15674	0.5426	0.555132	0.173929	0.522241	0.531556	0.180861	0.219478	0.239444	0.17085	0.526543	0.538261	0.173657	0.523435	0.532979	0.172576	0.21853	0.240603		0.180806	0.220111	0.239238	0.170266	0.528635	0.540584	0.173433	0.524201	0.533516	0.154131	0.182836	0.215544					2.08898	1.75281	1.76171	1.78514	1.37474	1.36705	1.81043	1.3945	1.38738
	0.22337	0.236581	0.179271	0.179271	0.181304	0.175247	0.0667086	0.070364	0.191169	0.0729662	0.0788915	0.225181	0.180501	0.181985	0.187167	0.0710826	0.0742877	0.190697	0.0726269	0.0785716	0.214906	0.176129	0.173076		0.225263	0.180579	0.181931	0.186293	0.0705165	0.0736779	0.190426	0.0724106	0.0784355	0.195026	0.191941	0.176572					2.10519	1.63654	1.70675	1.79642	1.36474	1.39463	1.8211	1.3968	1.41883
	0.138129	0.149185	0.245945	0.245945	0.311057	0.300253	0.0964889	0.120118	0.272697	0.110547	0.134025	0.147321	0.218246	0.246162	0.283403	0.105903	0.127136	0.275017	0.109691	0.133531	0.140192	0.209308	0.232002		0.147559	0.218899	0.245877	0.287127	0.104583	0.126171	0.276046	0.109425	0.133097	0.153926	0.208344	0.221821					2.10428	1.71077	1.77808	1.80104	1.45576	1.48484	1.82666	1.48805	1.50973
	0.894054	0.874166	0.141748	0.141748	0.517506	0.482117	0.0524231	0.0274777	0.542227	0.0339031	0.00924742	0.901253	0.117001	0.14242	0.537259	0.0394727	0.0170567	0.540787	0.0350515	0.0100136	0.908223	0.110716	0.128572		0.900321	0.117347	0.142096	0.534656	0.0412664	0.0184695	0.539824	0.0354485	0.0105845	0.942217	0.117792	0.119971					2.02931	0.224184	0.28178	1.71106	0.158399	0.144111	1.73597	0.125033	0.116446
	0.904945	0.890104	0.253707	0.253707	0.491965	0.471931	0.0262193	0.0264969	0.520405	0.042527	0.0453555	0.913661	0.260951	0.257439	0.514555	0.0391557	0.0391789	0.518671	0.0415147	0.0443122	0.921384	0.259948	0.252536		0.912769	0.260794	0.257433	0.511534	0.0374662	0.0374229	0.517704	0.0409465	0.0438557	0.96112	0.281448	0.26194					2.04298	0.583637	0.643139	1.71478	0.202468	0.218826	1.73958	0.236067	0.249413
	0.394803	0.384056	0.000337074	0.000337074	0.474644	0.482886	0.204949	0.219673	0.470195	0.191249	0.204432	0.394439	0.00649195	0.00310939	0.470713	0.194136	0.208353	0.470439	0.192009	0.205419	0.389367	0.00817142	0.00410277		0.394826	0.00592109	0.00332852	0.471336	0.19561	0.209843	0.470647	0.192537	0.205766	0.371188	0.0337196	0.0245664					0.357666	0.729369	0.788526	0.0741954	0.343364	0.360132	0.0420564	0.377513	0.391532
	0.452814	0.436746	0.807025	0.807025	0.52708	0.526506	0.95356	0.978236	0.524155	0.947761	0.967241	0.451735	0.753415	0.803198	0.524307	0.948108	0.970511	0.524339	0.948043	0.967965	0.448777	0.749269	0.800373		0.452016	0.754424	0.802651	0.524771	0.948706	0.971679	0.524408	0.948493	0.968028	0.432441	0.713578	0.778034					0.7202	1.48861	1.55507	0.728846	1.14724	1.17192	0.735295	1.18219	1.20179
	0.328182	0.315989	0.274768	0.274768	0.368456	0.374364	0.0629006	0.0551872	0.368117	0.0761276	0.0696605	0.327914	0.277709	0.277531	0.367263	0.0733598	0.0657039	0.368138	0.0753663	0.0687809	0.322709	0.279924	0.278421		0.328279	0.277279	0.277593	0.367488	0.0719399	0.064303	0.368191	0.0748963	0.0684285	0.304482	0.309119	0.302062					1.57725	0.304746	0.36728	1.52218	0.0721259	0.0548193	1.52639	0.0375094	0.0258829
	0.072906	0.088056	0.191162	0.191162	0.411062	0.408249	0.0120308	0.0255829	0.385156	0.0023118	0.0094075	0.0672495	0.200096	0.194863	0.392795	0.000883308	0.013946	0.386681	0.00150621	0.010419	0.0733862	0.200061	0.193699		0.067435	0.199584	0.195117	0.395245	0.00238664	0.0154959	0.38738	0.000961533	0.0107823	0.0657856	0.221621	0.20889					1.65476	1.16579	1.23449	1.54293	0.922531	0.947385	1.55111	0.949477	0.967862
	0.0423704	0.0600967	0.293444	0.293444	0.0570441	0.0287979	0.416291	0.437345	0.043542	0.409566	0.427207	0.0455302	0.265439	0.29059	0.048765	0.410269	0.429897	0.0443974	0.409911	0.427908	0.03437	0.262657	0.28877		0.0464267	0.266207	0.290149	0.0498912	0.411024	0.430942	0.0445657	0.410324	0.428016	0.0148323	0.237824	0.273036					0.0509212	0.437051	0.50265	0.04434	0.0883404	0.108263	0.0242318	0.123752	0.133193
	0.0613273	0.0817167	0.147691	0.147691	0.000733173	0.0222189	0.413319	0.437842	0.0114156	0.39466	0.415132	0.0637046	0.10982	0.142315	0.00656495	0.397958	0.42066	0.0106683	0.395732	0.416623	0.0537717	0.105615	0.138938		0.0646674	0.110791	0.141908	0.00558869	0.399938	0.423024	0.0104978	0.396547	0.417086	0.0332646	0.0660951	0.109344					0.209049	0.426631	0.488606	0.0907353	0.0967355	0.114865	0.111067	0.128326	0.13686
	0.0187497	0.0359289	0.153353	0.153353	0.0697537	0.0418972	0.234221	0.261601	0.0568787	0.230813	0.253914	0.0216601	0.113522	0.15107	0.0619367	0.230477	0.255751	0.0576936	0.23095	0.254509	0.0107039	0.109365	0.147377		0.0225675	0.114475	0.150476	0.0629909	0.230899	0.256607	0.0578546	0.231318	0.2545	0.00918948	0.0837082	0.131604					0.0983825	0.59704	0.66023	0.00775069	0.224998	0.242231	0.0243795	0.259985	0.268361
	0.225795	0.242316	0.191768	0.191768	0.300101	0.324117	0.451313	0.477159	0.298168	0.43341	0.455132	0.225803	0.15218	0.186421	0.297569	0.436427	0.460332	0.298212	0.434443	0.456598	0.220073	0.147247	0.182116		0.226607	0.153209	0.186002	0.297903	0.438337	0.462646	0.298467	0.435242	0.45704	0.197889	0.106151	0.150775					0.306744	1.0726	1.142	0.0296552	0.842758	0.868234	0.0532029	0.869	0.887452
	0.276226	0.294213	0.171057	0.171057	0.341571	0.365978	0.0137243	0.030347	0.340182	0.00386072	0.0144744	0.276527	0.192185	0.174632	0.339417	0.00533111	0.019375	0.340199	0.00441119	0.0154252	0.270435	0.192793	0.172882		0.277337	0.191671	0.174887	0.339692	0.00637801	0.0209036	0.340438	0.00491622	0.0157421	0.24834	0.217001	0.186213					0.274211	1.47196	1.54166	0.0101707	1.27373	1.30165	0.0332806	1.29853	1.3193
	0.541739	0.546902	0.410926	0.410926	0.194178	0.201724	0.170795	0.16455	0.215814	0.185911	0.183487	0.550685	0.424002	0.415226	0.21096	0.182438	0.177503	0.214409	0.184929	0.182401	0.556603	0.423261	0.411519		0.550312	0.423659	0.415337	0.208657	0.180821	0.175722	0.213854	0.184336	0.18196	0.588501	0.447322	0.424801					0.290198	1.49825	1.56754	0.0244391	1.32082	1.3484	0.0479961	1.34363	1.36399
	0.754826	0.748833	0.085881	0.085881	0.330816	0.326344	0.357086	0.365244	0.359747	0.337887	0.343276	0.764401	0.0631298	0.0809517	0.353763	0.342159	0.349914	0.357908	0.339013	0.344558	0.771389	0.0626374	0.082705		0.763785	0.0637023	0.0807505	0.350686	0.344122	0.352027	0.357012	0.339707	0.34507	0.809092	0.0298975	0.0605696					1.52747	1.79362	1.85686	1.42278	1.50809	1.53291	1.43071	1.53769	1.5587
	0.626168	0.627875	0.0441462	0.0441462	0.254784	0.249488	0.324987	0.332974	0.273674	0.305376	0.310631	0.635063	0.0215299	0.039257	0.269122	0.309741	0.317359	0.27233	0.306516	0.311937	0.641653	0.0220618	0.0408897		0.634606	0.0221077	0.0390525	0.26697	0.311744	0.3195	0.271696	0.307215	0.312463	0.675047	0.00777416	0.0191172					1.5433	1.45106	1.51877	1.42813	1.17352	1.19965	1.43811	1.20372	1.22367
	0.361233	0.40614	0.109636	0.109636	0.298566	0.312911	0.402608	0.410459	0.30938	0.380275	0.386217	0.364186	0.0853842	0.104497	0.305908	0.385198	0.393388	0.308721	0.381608	0.38763	0.358194	0.0844554	0.105615		0.364722	0.0860096	0.104277	0.304798	0.387533	0.39573	0.308537	0.38244	0.388206	0.347433	0.0503632	0.0819304					1.90305	1.55008	1.61908	1.63858	1.3153	1.34255	1.66525	1.34288	1.36341
	0.187632	0.209611	0.00845879	0.00845879	0.105595	0.100784	0.206463	0.238022	0.117772	0.193562	0.220504	0.190439	0.0459207	0.0135636	0.113188	0.195202	0.224296	0.117166	0.194276	0.221745	0.180319	0.0499781	0.0182193		0.190644	0.0450021	0.0141315	0.112077	0.196611	0.226203	0.116824	0.19497	0.22202	0.164401	0.0837295	0.0424641					1.96779	1.54552	1.6154	1.68003	1.25172	1.27894	1.70802	1.2843	1.30494
	0.348184	0.391872	0.0437631	0.0437631	0.267484	0.282544	0.22145	0.24752	0.280053	0.210678	0.232343	0.351335	0.00207975	0.0396372	0.276049	0.212078	0.236118	0.279287	0.211267	0.233381	0.344891	0.00181877	0.0365417		0.351851	0.00305414	0.0391195	0.274774	0.21324	0.237722	0.279062	0.211855	0.233596	0.334436	0.034302	0.0147332					1.95676	0.398918	0.461859	1.67268	0.00778467	0.0245762	1.70018	0.0438052	0.0553784
	0.434876	0.496962	0.0625089	0.0625089	0.369048	0.397446	0.278367	0.293372	0.380014	0.263542	0.276512	0.438163	0.0505373	0.0585937	0.376965	0.266714	0.281077	0.379246	0.264379	0.277585	0.435006	0.0497654	0.0588351		0.438966	0.0511132	0.058329	0.375762	0.268282	0.282728	0.379148	0.26495	0.277953	0.428742	0.0246556	0.040288					1.4543	1.76667	1.82856	1.36013	1.47296	1.49631	1.3731	1.50227	1.52225
	0.249519	0.268211	0.175396	0.175396	0.338328	0.362486	0.431482	0.440837	0.336618	0.41417	0.420425	0.249255	0.151491	0.170974	0.335681	0.417962	0.426704	0.33667	0.415176	0.42161	0.242373	0.151294	0.173166		0.25012	0.152034	0.170774	0.336014	0.419721	0.42867	0.336929	0.415825	0.422053	0.215299	0.118894	0.151804					0.0886911	1.74564	1.80926	0.0268167	1.43075	1.45535	0.0219318	1.46263	1.48341
	0.236899	0.249144	0.169248	0.169248	0.299263	0.321665	0.416187	0.426228	0.298158	0.399903	0.406825	0.237186	0.144102	0.164911	0.297459	0.403401	0.412783	0.298174	0.400846	0.407959	0.231142	0.143443	0.166491		0.237928	0.144684	0.164689	0.297735	0.405063	0.414657	0.298392	0.401469	0.408378	0.210181	0.110841	0.144851					2.10229	1.03843	1.10548	1.7691	0.779714	0.803543	1.79697	0.806421	0.823897
	0.223944	0.240333	0.0231768	0.0231768	0.302587	0.327098	0.233274	0.231231	0.300377	0.214579	0.210403	0.223793	0.02797	0.0271439	0.299846	0.218978	0.2174	0.300438	0.21571	0.211529	0.218125	0.0253594	0.0207598		0.224614	0.0278518	0.0271238	0.300213	0.220873	0.219303	0.3007	0.216318	0.212057	0.19558	0.0469487	0.0310982					1.6647	0.454997	0.513896	1.53763	0.0876798	0.102357	1.54744	0.119678	0.130822
	0.258849	0.267246	0.051888	0.051888	0.331338	0.351241	0.146813	0.163005	0.328781	0.133915	0.148365	0.258526	0.0617395	0.0554031	0.32845	0.136443	0.151966	0.328878	0.134632	0.149333	0.253377	0.0641658	0.0572564		0.259288	0.0611041	0.0556451	0.328854	0.137846	0.153425	0.329114	0.135152	0.149653	0.231603	0.0917807	0.0795864					1.61104	0.490091	0.545928	1.55955	0.106948	0.120053	1.56385	0.138954	0.14986
	0.146498	0.148651	0.196198	0.196198	0.0498914	0.0359678	0.485209	0.511181	0.0635435	0.463729	0.484114	0.148881	0.147589	0.192142	0.0583538	0.467051	0.490696	0.0629088	0.465027	0.485878	0.137302	0.144273	0.190536		0.148754	0.148509	0.191636	0.0571461	0.469332	0.493557	0.062467	0.465993	0.486429	0.120886	0.111245	0.171079					1.64426	0.465235	0.521835	1.52229	0.0734682	0.0868762	1.53262	0.106433	0.117227
	1.05894	1.00354	0.345474	0.345474	0.641724	0.59675	0.0707077	0.0797579	0.667554	0.0903568	0.101001	1.06676	0.350585	0.348819	0.662782	0.0858264	0.0938103	0.666062	0.0891201	0.0998802	1.07582	0.348876	0.343147		1.06517	0.350483	0.348805	0.660056	0.0838151	0.0918861	0.664968	0.0885234	0.0992958	1.12123	0.368159	0.350683					1.91336	1.7067	1.76954	1.7516	1.38622	1.40924	1.76615	1.41763	1.43729
	0.982442	0.945226	0.29289	0.29289	0.604621	0.569829	0.0301707	0.0312218	0.629137	0.049016	0.0524913	0.989717	0.300984	0.297898	0.624363	0.0449966	0.0457113	0.627701	0.0478469	0.0513003	0.997792	0.300078	0.292912		0.988445	0.300788	0.297834	0.621764	0.0430488	0.0437185	0.626744	0.0472077	0.0507672	1.03637	0.32471	0.30567					1.4586	1.60964	1.6764	1.57853	1.28788	1.3136	1.5717	1.32168	1.34198
	1.05378	1.00601	0.492901	0.492901	0.624084	0.583684	0.199365	0.200234	0.650986	0.220778	0.224041	1.06211	0.494032	0.497521	0.646113	0.216136	0.216672	0.6494	0.219453	0.222695	1.0721	0.491998	0.491338		1.06061	0.493988	0.497407	0.643243	0.21393	0.21442	0.648298	0.218733	0.222075	1.11893	0.512275	0.499958					1.40518	0.796825	0.858455	1.44938	0.527818	0.542825	1.45332	0.553929	0.564442
	0.446368	0.462915	0.289207	0.289207	0.133796	0.151725	0.126658	0.119474	0.159506	0.135276	0.128822	0.452747	0.285565	0.291161	0.153832	0.133883	0.126607	0.157832	0.134781	0.128218	0.451489	0.289263	0.293688		0.452888	0.285169	0.291174	0.151165	0.132877	0.125692	0.157095	0.134457	0.127995	0.475824	0.317289	0.317058					1.52888	0.765305	0.825102	1.65392	0.476796	0.49084	1.64891	0.503767	0.514063
	0.210584	0.213472	0.636227	0.636227	0.340666	0.357845	0.334797	0.339211	0.334518	0.35653	0.363281	0.208943	0.635616	0.641767	0.335029	0.352185	0.356029	0.334841	0.355138	0.361916	0.203976	0.634517	0.637812		0.209664	0.635719	0.641621	0.33581	0.349905	0.353726	0.335162	0.354416	0.36127	0.176856	0.654609	0.647529					0.569284	1.66505	1.73116	0.663324	1.49579	1.52121	0.665161	1.51611	1.53693
	0.199414	0.182816	0.00889438	0.00889438	0.114664	0.0877244	0.0648495	0.0910465	0.126006	0.0624107	0.0841723	0.200975	0.0462151	0.0110074	0.121442	0.0618992	0.0860137	0.125571	0.0624877	0.0846963	0.189843	0.0494093	0.0132057		0.200497	0.0453739	0.0115563	0.120488	0.0622035	0.0867755	0.125102	0.0628258	0.0846587	0.175139	0.0730867	0.0262401					0.449064	0.722478	0.785985	0.567703	0.476882	0.492685	0.567763	0.502446	0.512876
	0.323173	0.271792	0.0657342	0.0657342	0.111313	0.0826582	0.0651361	0.0688689	0.126821	0.0660333	0.0662364	0.326528	0.0477782	0.066149	0.123808	0.065378	0.0688053	0.125945	0.065968	0.0662862	0.325677	0.048163	0.0711454		0.325595	0.0481131	0.0658656	0.122259	0.0652701	0.0689173	0.125193	0.0660552	0.0661978	0.336398	0.037943	0.0785837					0.46566	0.754619	0.824352	0.577931	0.519047	0.538914	0.578459	0.545935	0.55786
	0.333777	0.280263	0.0360183	0.0360183	0.10584	0.0757574	0.305514	0.330294	0.124323	0.287786	0.308327	0.337822	0.00457122	0.0302009	0.120409	0.290872	0.313772	0.123287	0.288807	0.309772	0.336132	0.00826297	0.0274444		0.336836	0.00358254	0.0297682	0.118579	0.292745	0.316054	0.122443	0.289595	0.310207	0.347769	0.0469377	0.000649025					1.25913	0.695086	0.763405	1.4544	0.465242	0.481041	1.43828	0.491241	0.501191
	0.195682	0.145891	0.148302	0.148302	0.0473874	0.0180774	0.439664	0.45166	0.0591848	0.419541	0.428414	0.197605	0.124465	0.1431	0.0569754	0.423822	0.435068	0.0585499	0.420721	0.429809	0.19657	0.123717	0.144481		0.196747	0.125076	0.142898	0.0558156	0.425895	0.43735	0.0579069	0.42148	0.430343	0.202125	0.0893313	0.120581					1.38646	1.825	1.8901	1.12876	1.6363	1.66195	1.15701	1.65794	1.67899
	0.136461	0.157289	0.713674	0.713674	0.323775	0.304363	0.639359	0.645227	0.284537	0.653141	0.65745	0.146985	0.717243	0.71487	0.295387	0.648928	0.654751	0.286954	0.652303	0.656711	0.139351	0.715654	0.715955		0.147378	0.717401	0.714797	0.299225	0.647636	0.653486	0.287952	0.651964	0.656261	0.155253	0.706562	0.714771					1.51425	0.329931	0.390162	1.45267	0.0655897	0.0493913	1.4558	0.0303097	0.0212822
	0.0274121	0.0708342	0.137073	0.137073	0.412651	0.380958	0.350425	0.362923	0.365385	0.335688	0.346192	0.0371798	0.126893	0.133307	0.377964	0.338879	0.350918	0.36836	0.33652	0.347233	0.0312397	0.126591	0.134385		0.0379978	0.127395	0.133083	0.382669	0.340429	0.352529	0.369534	0.337086	0.347605	0.0440984	0.102712	0.117578					1.72711	1.01509	1.07864	1.66705	0.734708	0.754008	1.67396	0.761982	0.776952
	0.267366	0.296692	0.0732661	0.0732661	0.0822183	0.102548	0.308276	0.323361	0.100788	0.29216	0.305043	0.272831	0.0588915	0.068644	0.0954808	0.295636	0.310032	0.0995855	0.293069	0.306194	0.269248	0.0587042	0.0695865		0.273378	0.0594824	0.0683769	0.0936454	0.297322	0.311823	0.0992203	0.293692	0.306608	0.267896	0.0321019	0.0500849					1.45089	0.967819	1.02872	1.56854	0.670396	0.687663	1.56398	0.697892	0.711685
	0.25323	0.285541	0.119086	0.119086	0.0908134	0.113722	0.336221	0.350474	0.10806	0.321603	0.333635	0.25849	0.104999	0.11473	0.102958	0.32466	0.33827	0.106939	0.32243	0.334695	0.254481	0.104623	0.115622		0.259058	0.105573	0.114479	0.101266	0.326204	0.339916	0.106628	0.323005	0.335065	0.251475	0.0783881	0.0967437					0.0224358	0.868577	0.93288	0.0674886	0.589058	0.608326	0.0457455	0.616606	0.631067
	0.319186	0.346746	0.0868107	0.0868107	0.126624	0.147441	0.301045	0.302842	0.145642	0.286902	0.285048	0.32612	0.057156	0.0842883	0.14016	0.289947	0.291542	0.144418	0.287753	0.285989	0.321773	0.0525027	0.093433		0.326597	0.0581064	0.0843128	0.138288	0.291356	0.29317	0.144041	0.288292	0.286353	0.324447	0.00846113	0.0706101					0.0541178	1.01846	1.08102	0.0238735	0.694549	0.714374	0.00199536	0.725088	0.741073
	0.744369	0.71654	0.0452302	0.0452302	0.406327	0.37407	0.00407612	0.0258166	0.430864	0.00420346	0.0281434	0.751262	0.00457938	0.0455051	0.426017	0.00158596	0.0279419	0.42942	0.00366856	0.0281055	0.758792	0.0021283	0.0438741		0.75016	0.0053794	0.0448078	0.423413	0.000874393	0.0277637	0.428486	0.00372904	0.0277617	0.794151	0.0111909	0.0415597					0.55978	1.48829	1.55645	0.851979	1.36371	1.39152	0.836873	1.38131	1.40198
	0.683563	0.661289	0.176308	0.176308	0.355717	0.325478	0.0842243	0.0756611	0.379356	0.0668557	0.0561569	0.68993	0.183096	0.181082	0.374471	0.070159	0.0624979	0.377976	0.0679951	0.0572062	0.696216	0.183936	0.17739		0.688958	0.182974	0.180935	0.371975	0.0719933	0.064314	0.377095	0.0685644	0.0577382	0.726936	0.208676	0.189165					1.36613	0.418445	0.481671	1.37564	0.0560004	0.0734373	1.37625	0.0897105	0.10179
	0.0534088	0.0682639	0.0970154	0.0970154	0.144693	0.167516	0.241528	0.237961	0.133638	0.228064	0.221718	0.0515339	0.060248	0.0941174	0.137632	0.230392	0.22724	0.134109	0.228946	0.222593	0.0606789	0.058571	0.095152		0.0519686	0.0608791	0.0937009	0.1386	0.231822	0.22875	0.13457	0.229435	0.222981	0.0718121	0.0370912	0.087872					1.41794	1.99226	2.05489	1.41352	1.72095	1.74512	1.41743	1.74744	1.76896
	0.0756615	0.0585488	0.157781	0.157781	0.0155767	0.037514	0.00487817	0.00170515	0.00422588	0.00801197	0.0139502	0.0773542	0.157267	0.159943	0.00837048	0.00581544	0.00860211	0.00471631	0.00716706	0.0131079	0.0678683	0.156683	0.154493		0.0769048	0.157338	0.159812	0.00936295	0.00444338	0.00714919	0.00517426	0.00669339	0.0127381	0.055603	0.171238	0.156145					1.46685	1.0139	1.07058	1.4465	0.659683	0.674937	1.44919	0.690002	0.703542
	0.300945	0.324629	0.19006	0.19006	0.164319	0.186459	0.0744046	0.0568217	0.180611	0.0799927	0.0663046	0.305238	0.221573	0.192769	0.175434	0.0794853	0.0632275	0.179566	0.0796989	0.0657015	0.299657	0.223375	0.192743		0.305822	0.220896	0.193197	0.173891	0.0788788	0.0622885	0.179282	0.0793315	0.0656202	0.290798	0.246072	0.20394					1.14588	1.52861	1.59524	1.10261	1.19974	1.22528	1.11708	1.23343	1.2537
	0.629064	0.61299	0.22442	0.22442	0.526637	0.508533	0.654882	0.617447	0.54082	0.621441	0.584769	0.627604	0.26042	0.218458	0.537036	0.629886	0.595888	0.540025	0.623611	0.586377	0.628159	0.267029	0.232122		0.62763	0.2596	0.219303	0.535705	0.633271	0.598782	0.539492	0.624418	0.587466	0.617727	0.249176	0.224977					0.0874339	0.4858	0.556763	0.0212297	0.320231	0.343099	0.0297392	0.340706	0.355414
	0.0179253	0.0356892	0.279233	0.279233	0.0987157	0.113292	0.239923	0.25958	0.093073	0.243624	0.263385	0.0222379	0.251744	0.277265	0.0937351	0.240979	0.258682	0.0933657	0.243461	0.263513	0.0158414	0.240541	0.261161		0.0229257	0.252487	0.277101	0.0943718	0.240782	0.258752	0.0936873	0.243504	0.263432	0.00463344	0.229919	0.241899					1.98467	1.77615	1.81277	1.68426	1.46575	1.48106	1.71291	1.49156	1.51146
	0.604174	0.648497	0.424296	0.424296	0.757956	0.76955	0.410742	0.437882	0.747337	0.414237	0.440567	0.602824	0.387069	0.421251	0.751207	0.411309	0.435785	0.747858	0.414073	0.440813	0.609369	0.374721	0.403784		0.603104	0.38801	0.421007	0.752002	0.411148	0.436035	0.74825	0.414189	0.440719	0.605733	0.359978	0.379112					1.96373	1.75674	1.81106	1.63676	1.53594	1.55327	1.6663	1.55219	1.57316
	0.495348	0.53033	0.231861	0.231861	0.646805	0.652392	0.172649	0.196331	0.637059	0.179015	0.202307	0.493851	0.2009	0.230156	0.640262	0.175589	0.196908	0.637584	0.178681	0.202327	0.497729	0.189485	0.213684		0.494032	0.201684	0.229939	0.641044	0.17512	0.196797	0.637915	0.178675	0.202154	0.489557	0.179389	0.195091					1.96891	1.70448	1.7741	1.64075	1.40614	1.43405	1.67045	1.43943	1.46097
	0.217574	0.231048	0.466398	0.466398	0.196879	0.216039	0.225931	0.228952	0.202164	0.237377	0.243009	0.219169	0.466361	0.470513	0.199637	0.235334	0.237933	0.201807	0.236633	0.242271	0.212413	0.466339	0.465774		0.21986	0.466366	0.470313	0.199268	0.234121	0.236663	0.201813	0.236213	0.241949	0.1952	0.487456	0.474531					1.82816	1.61776	1.68627	1.57562	1.37762	1.40484	1.5957	1.40533	1.42627
	0.276278	0.303566	0.579273	0.579273	0.32192	0.350392	0.320149	0.327956	0.323454	0.338531	0.348375	0.276759	0.586121	0.584475	0.321811	0.334876	0.341806	0.323284	0.337339	0.347265	0.270871	0.586664	0.580683		0.277695	0.585976	0.584332	0.321786	0.332943	0.339903	0.323479	0.336742	0.346711	0.248903	0.612236	0.593788					1.96138	0.52563	0.580503	1.63149	0.136105	0.149061	1.66095	0.168272	0.179588
	0.18949	0.217287	0.406526	0.406526	0.223233	0.253125	0.140094	0.150474	0.225562	0.1592	0.171437	0.190919	0.404835	0.410987	0.223711	0.155381	0.164669	0.225338	0.15795	0.170313	0.18375	0.404594	0.405863		0.191858	0.404878	0.410737	0.223611	0.153367	0.162724	0.225517	0.157349	0.169721	0.162694	0.426708	0.415616					1.95372	0.220103	0.283596	1.62725	0.164909	0.147764	1.65703	0.129578	0.118285
	0.155241	0.168989	0.751952	0.751952	0.0666575	0.0872745	1.07726	1.11932	0.0774817	1.06299	1.09817	0.157863	0.688067	0.742744	0.0735172	1.06409	1.1023	0.0767637	1.06381	1.09971	0.15049	0.680256	0.736169		0.15864	0.689389	0.742312	0.072608	1.06565	1.10472	0.0766386	1.06468	1.10001	0.13855	0.625822	0.695829					1.96318	1.4063	1.47685	1.65377	1.22768	1.25479	1.68246	1.25112	1.27134
	0.140145	0.16176	0.641585	0.641585	0.0487816	0.0783084	0.870634	0.909923	0.0609258	0.855369	0.889609	0.143055	0.564511	0.635017	0.0564825	0.856721	0.893643	0.0601215	0.85621	0.891092	0.134896	0.556143	0.626404		0.14398	0.566066	0.634243	0.0554486	0.858348	0.895957	0.0599923	0.857074	0.891362	0.120991	0.509245	0.592847					0.127094	1.51232	1.58081	0.0248366	1.35127	1.37865	0.0363303	1.37153	1.39192
	0.185972	0.192721	0.20011	0.20011	0.120546	0.140205	0.448024	0.456959	0.128917	0.430842	0.436885	0.187972	0.170065	0.194988	0.125668	0.434613	0.443038	0.128358	0.431843	0.438058	0.181298	0.168184	0.195017		0.188635	0.170785	0.194726	0.125003	0.436364	0.444964	0.128275	0.432481	0.438506	0.169284	0.131478	0.169286					0.106281	0.906135	0.966113	0.039008	0.516482	0.534213	0.0483755	0.551207	0.566164
	0.222082	0.236784	0.15192	0.15192	0.259974	0.2834	0.413039	0.418694	0.261227	0.393237	0.396343	0.222515	0.127729	0.146898	0.259745	0.397813	0.403289	0.261084	0.394398	0.397628	0.216594	0.127043	0.148429		0.223283	0.128324	0.146692	0.25977	0.399826	0.405407	0.261242	0.395085	0.398161	0.196382	0.0932195	0.125355					0.524681	0.606984	0.668867	0.435733	0.219723	0.23588	0.45629	0.25488	0.263565
	0.184134	0.199843	0.0985965	0.0985965	0.199153	0.222462	0.103289	0.119534	0.202318	0.0894483	0.103528	0.185012	0.112353	0.102578	0.20028	0.0923542	0.107847	0.202066	0.0902163	0.104555	0.178436	0.113002	0.102275		0.185785	0.111752	0.102879	0.200129	0.0938226	0.109411	0.202163	0.0907736	0.104891	0.158768	0.137026	0.119631					0.255234	0.361951	0.42633	0.211197	0.0142005	0.00440191	0.228965	0.0219132	0.0320251
	0.18002	0.195424	0.0611405	0.0611405	0.195876	0.219152	0.138842	0.15428	0.198923	0.125113	0.138368	0.180892	0.0746299	0.0649653	0.196948	0.127994	0.142731	0.19868	0.12588	0.139385	0.174591	0.075246	0.0645115		0.18166	0.0740477	0.0652503	0.196799	0.129444	0.14428	0.198783	0.126431	0.13972	0.155335	0.098909	0.0812345					0.242588	0.367592	0.427276	0.305203	0.00307762	0.0137645	0.309625	0.02983	0.0388257
	0.886607	0.89531	0.140382	0.140382	0.931727	0.924636	0.0527345	0.0686868	0.92636	0.039403	0.0531747	0.885437	0.153869	0.144046	0.923185	0.0421934	0.0574063	0.926945	0.0401442	0.054165	0.871256	0.154629	0.143814		0.885477	0.153283	0.144348	0.924084	0.0436007	0.0589186	0.927267	0.0406835	0.0544919	0.849803	0.177708	0.16009					0.102449	0.358263	0.422976	0.157656	0.0150525	0.00315845	0.163136	0.0203459	0.0319019
	0.845658	0.784099	0.199283	0.199283	0.993402	0.931704	0.442116	0.45206	1.00432	0.426479	0.43411	0.837789	0.187136	0.195583	0.996759	0.429828	0.439295	1.00427	0.427377	0.435183	0.810141	0.187902	0.196406		0.837219	0.187417	0.195443	0.996277	0.431453	0.441042	1.00375	0.427959	0.435592	0.75011	0.163441	0.175066					0.333386	0.381857	0.44804	0.691196	0.00811604	0.0272032	0.658382	0.0443893	0.0566167
	0.871626	0.822112	0.111015	0.111015	0.989057	0.937801	0.317088	0.330825	0.986192	0.303112	0.314623	0.867289	0.0978833	0.107235	0.980798	0.306018	0.319148	0.986981	0.3039	0.315637	0.843362	0.097189	0.10788		0.866665	0.0984325	0.106986	0.981743	0.307491	0.320723	0.986958	0.30445	0.31599	0.80792	0.0724512	0.0905859					0.779855	1.60693	1.67486	1.13406	1.41657	1.4435	1.11049	1.43966	1.46043
	0.0296397	0.00955392	0.193241	0.193241	0.103689	0.0999194	0.227462	0.243196	0.0992802	0.227623	0.241038	0.0307617	0.180407	0.192671	0.0994702	0.226668	0.241595	0.0996223	0.227573	0.241243	0.0365821	0.176773	0.190043		0.0306041	0.180968	0.192343	0.0999381	0.226762	0.241823	0.099779	0.22772	0.241171	0.0633352	0.159156	0.17948					0.824237	1.91359	1.96925	1.13043	1.65319	1.67382	1.11109	1.67572	1.69697
	0.1111	0.104667	0.189154	0.189154	0.0395512	0.0277775	0.438503	0.455643	0.0328219	0.422525	0.436626	0.112898	0.164556	0.184594	0.0336022	0.425544	0.441596	0.0333522	0.423441	0.437833	0.11804	0.161882	0.183178		0.112934	0.165293	0.184325	0.034341	0.427239	0.443518	0.0334958	0.424098	0.438237	0.143587	0.12677	0.156893					0.274233	0.485286	0.541337	0.310501	0.120997	0.134021	0.311803	0.151547	0.162198
	0.233367	0.212223	0.241626	0.241626	0.328399	0.303469	0.0590117	0.0474904	0.323312	0.0703072	0.0603537	0.231556	0.243523	0.244197	0.32402	0.0683539	0.0571648	0.323781	0.0697061	0.0595205	0.226646	0.24626	0.245802		0.23108	0.243068	0.24428	0.324601	0.0670934	0.0558884	0.32376	0.0692965	0.0592296	0.209535	0.27386	0.268303					0.59673	0.602841	0.657698	0.595874	0.225601	0.238237	0.599761	0.256835	0.26778
	0.321128	0.29946	0.334522	0.334522	0.365495	0.340856	0.154558	0.138666	0.364798	0.166318	0.152303	0.320343	0.340555	0.337244	0.364237	0.16445	0.149313	0.365007	0.165679	0.151407	0.314189	0.344226	0.340071		0.31987	0.340001	0.337383	0.364406	0.163175	0.14796	0.364859	0.165197	0.15113	0.298239	0.372679	0.364307					0.409988	0.898991	0.961264	0.430906	0.612145	0.629501	0.43443	0.639779	0.653052
	0.297369	0.269886	0.0632275	0.0632275	0.334303	0.306338	0.274827	0.289198	0.334691	0.26017	0.272623	0.295861	0.0527471	0.0593022	0.333588	0.263366	0.277166	0.334871	0.260995	0.27367	0.289323	0.0524357	0.0600355		0.295295	0.0532948	0.0590463	0.333684	0.264911	0.278777	0.334679	0.261558	0.274043	0.271392	0.0286909	0.0426897					0.281425	0.746352	0.806189	0.719117	0.44866	0.463845	0.68272	0.476467	0.488267
	0.157084	0.143356	0.195189	0.195189	0.0398879	0.0220363	0.485794	0.506699	0.0542337	0.466963	0.484142	0.159152	0.161131	0.189365	0.0492221	0.470477	0.489886	0.0535564	0.468054	0.485595	0.149273	0.15801	0.187429		0.158722	0.16202	0.189022	0.0479198	0.472458	0.492199	0.0530455	0.468843	0.486069	0.138338	0.118605	0.158078					0.12973	0.770383	0.832884	0.0392632	0.507736	0.525017	0.0345951	0.533273	0.546281
	0.0949097	0.0887491	0.102882	0.102882	0.0363721	0.0488452	0.318874	0.335922	0.0208497	0.304199	0.318895	0.0974625	0.0866153	0.0987513	0.0260016	0.307225	0.32342	0.0216329	0.305021	0.319991	0.0882955	0.0854627	0.0985107		0.0971453	0.0872631	0.0984462	0.0274508	0.308777	0.325103	0.0221449	0.305614	0.320357	0.0794771	0.0589449	0.0789971					0.00977053	0.501069	0.561616	0.194732	0.153136	0.168476	0.18658	0.1842	0.195405
	0.124682	0.108054	0.185595	0.185595	0.0076785	0.0127002	0.43738	0.448881	0.0220454	0.42077	0.429716	0.126671	0.171235	0.181926	0.0169833	0.424259	0.43514	0.0213756	0.421726	0.430877	0.116758	0.170513	0.183061		0.126179	0.171726	0.181782	0.0156869	0.425989	0.437019	0.0208545	0.422357	0.431307	0.106351	0.139612	0.16057					0.0456376	0.502603	0.567089	0.125677	0.171701	0.189482	0.118168	0.203425	0.215536
	0.412348	0.434176	0.203931	0.203931	0.493721	0.488912	0.428693	0.443205	0.49086	0.413391	0.425458	0.411026	0.18675	0.200164	0.49128	0.416379	0.430059	0.491083	0.414271	0.426507	0.411678	0.184415	0.199816		0.411063	0.187339	0.199968	0.491532	0.417998	0.431851	0.491155	0.414881	0.426866	0.400612	0.151349	0.176455					1.45336	0.550348	0.608148	1.14394	0.186417	0.200063	1.17389	0.218013	0.228773
	0.194842	0.201739	0.352955	0.352955	0.331742	0.352609	0.17576	0.202291	0.32646	0.190194	0.216246	0.19323	0.320211	0.353963	0.326687	0.185941	0.209799	0.326825	0.189273	0.21574	0.188473	0.313123	0.341181		0.193937	0.320918	0.353521	0.327361	0.184522	0.20879	0.327182	0.188996	0.215292	0.161411	0.315152	0.33385					1.61905	1.97201	2.02864	1.31806	1.67787	1.69971	1.348	1.70512	1.72638
	0.172673	0.17928	0.0694072	0.0694072	0.303121	0.322997	0.15488	0.150504	0.298435	0.13911	0.13268	0.170961	0.0711897	0.0728624	0.298309	0.142762	0.139023	0.298674	0.14008	0.133607	0.165894	0.0686483	0.0661953		0.171681	0.0711597	0.072802	0.298968	0.144365	0.140613	0.298977	0.140586	0.134051	0.13675	0.0875676	0.073605					1.5303	0.70797	0.763071	1.2383	0.388189	0.400082	1.26733	0.415934	0.425976
	0.363197	0.339232	0.0501398	0.0501398	0.40291	0.3774	0.270011	0.285988	0.402465	0.254704	0.26849	0.362461	0.0360232	0.046011	0.401852	0.258004	0.273238	0.402666	0.25556	0.269608	0.35621	0.0355859	0.0464837		0.361962	0.0366263	0.0457202	0.401998	0.259613	0.274951	0.402504	0.256161	0.269985	0.34049	0.0106804	0.0283994					0.212935	0.612831	0.669872	0.0969138	0.312705	0.326377	0.117712	0.339033	0.350356
	0.253344	0.237793	0.173821	0.173821	0.22483	0.205581	0.402137	0.410929	0.230263	0.387006	0.392865	0.25425	0.15175	0.169952	0.228203	0.390308	0.398575	0.230075	0.38788	0.393908	0.24767	0.151517	0.172048		0.253877	0.152266	0.169744	0.227748	0.391846	0.400296	0.229778	0.388455	0.394295	0.235413	0.12156	0.152789					0.208735	0.759845	0.827027	0.0980983	0.584824	0.607818	0.118439	0.604856	0.621453
	0.272264	0.25229	0.151951	0.151951	0.259143	0.236348	0.0310188	0.0448364	0.263404	0.018576	0.0303207	0.272706	0.16318	0.155361	0.261487	0.0211529	0.0343991	0.263311	0.0192713	0.0312362	0.265495	0.163735	0.15468		0.272272	0.162652	0.155629	0.261173	0.0224734	0.0358006	0.263033	0.0197735	0.0315436	0.251369	0.185711	0.169651					0.0177313	0.70645	0.774306	0.344879	0.448888	0.467664	0.312488	0.476872	0.488583
	0.15036	0.129897	0.143082	0.143082	0.247704	0.251321	0.0871685	0.0991022	0.242803	0.0699279	0.0801066	0.149178	0.153328	0.147514	0.243031	0.07397	0.0856098	0.243114	0.070906	0.0812772	0.142848	0.152011	0.144751		0.14942	0.152863	0.147763	0.243743	0.0757426	0.087426	0.243267	0.0715333	0.0817125	0.117405	0.172669	0.158248					0.0525641	1.87803	1.92295	0.272556	1.59007	1.60952	0.239671	1.61151	1.63586
	0.0817811	0.0634926	0.109284	0.109284	0.200523	0.206778	0.0601599	0.0727779	0.194864	0.0488231	0.0593787	0.0803677	0.119542	0.112367	0.195074	0.0511082	0.0632324	0.195219	0.0494566	0.0602174	0.0729607	0.120177	0.111598		0.0807597	0.119047	0.112617	0.195876	0.0523194	0.0645186	0.195425	0.0499169	0.0604926	0.0433547	0.141267	0.125423					0.0432409	0.305512	0.372562	0.27672	0.0747093	0.0566015	0.244572	0.0362034	0.0260335
	0.287951	0.268809	0.0934622	0.0934622	0.399881	0.405262	0.281275	0.304396	0.394931	0.268532	0.288471	0.286693	0.0661934	0.0892458	0.395046	0.270919	0.29257	0.395264	0.269223	0.28954	0.278224	0.0645624	0.0881557		0.287143	0.0670084	0.0887828	0.395763	0.272273	0.294181	0.395452	0.269817	0.289825	0.247122	0.0387776	0.0703617					1.97818	0.982579	1.04538	1.66557	0.701347	0.721059	1.68954	0.728896	0.744243
	0.184875	0.214189	0.631442	0.631442	0.0149066	0.0351162	0.322422	0.341537	0.0323669	0.345871	0.366531	0.190067	0.61094	0.635843	0.027325	0.340221	0.358185	0.0312382	0.344358	0.365242	0.186485	0.606997	0.626372		0.190617	0.611355	0.635378	0.0256051	0.337824	0.355937	0.0309033	0.34374	0.364482	0.183877	0.623589	0.63241					0.0414349	0.627214	0.690272	0.113516	0.390833	0.406589	0.0914325	0.41544	0.426069
	0.118517	0.151224	0.491389	0.491389	0.0139177	0.0230076	0.198181	0.213829	0.00935945	0.220446	0.237048	0.123318	0.476787	0.4956	0.0116966	0.215182	0.229172	0.00975204	0.219032	0.235846	0.119068	0.473196	0.486871		0.123962	0.477073	0.495245	0.0121071	0.212904	0.227093	0.0095565	0.218404	0.235166	0.113329	0.490374	0.493252					0.0899353	0.398723	0.460277	0.00251574	0.0184747	0.0347243	0.0235319	0.0528543	0.0603727
	0.518145	0.530273	0.627611	0.627611	0.472161	0.500858	0.40021	0.421696	0.473097	0.422708	0.444518	0.519802	0.590584	0.629454	0.475697	0.417107	0.436411	0.472737	0.421264	0.443393	0.527617	0.583702	0.616554		0.520269	0.591362	0.628895	0.475372	0.414826	0.434423	0.472705	0.420682	0.442685	0.543962	0.587592	0.611239					0.312825	0.494256	0.542713	0.332553	0.115923	0.126274	0.338317	0.1431	0.148214
	0.439495	0.451733	0.211805	0.211805	0.45369	0.488481	0.478986	0.497112	0.453947	0.461614	0.476205	0.440933	0.184141	0.206845	0.457524	0.464894	0.481562	0.453891	0.462615	0.477512	0.448826	0.18135	0.205368		0.441363	0.184919	0.206564	0.457729	0.466713	0.483646	0.454069	0.463319	0.477946	0.467144	0.144266	0.177642					0.294257	0.931241	0.993007	0.337983	0.619928	0.638078	0.340192	0.648991	0.663427
	0.441955	0.453409	0.264713	0.264713	0.402918	0.433359	0.533955	0.550249	0.402779	0.515044	0.528126	0.443868	0.239503	0.259855	0.405645	0.518784	0.53402	0.402456	0.516114	0.529508	0.45233	0.237209	0.259098		0.444228	0.240218	0.259643	0.405387	0.520769	0.53624	0.402451	0.516856	0.529998	0.470339	0.201028	0.232245					1.59666	0.633679	0.697687	1.46562	0.263439	0.281335	1.48104	0.298463	0.308096
	0.134978	0.168115	0.228645	0.228645	0.216614	0.247501	0.505894	0.522884	0.215467	0.485296	0.498959	0.135048	0.202188	0.223625	0.214531	0.489456	0.505315	0.215447	0.486497	0.500452	0.129586	0.199993	0.222957		0.136046	0.202919	0.223364	0.214757	0.491603	0.50772	0.215744	0.487305	0.500988	0.106001	0.163723	0.196299					1.4827	0.799299	0.864584	1.3784	0.412716	0.430466	1.39254	0.449413	0.458567
	0.124097	0.148164	0.167425	0.167425	0.265073	0.290311	0.421364	0.438092	0.257407	0.404751	0.418034	0.123309	0.145232	0.162873	0.258447	0.407737	0.422997	0.257784	0.405661	0.419221	0.119406	0.143195	0.162334		0.124144	0.145906	0.162645	0.259304	0.409408	0.424941	0.258233	0.406307	0.419618	0.0968826	0.108314	0.136373					1.49515	0.772409	0.837851	1.37195	0.377613	0.395003	1.38754	0.41487	0.424178
	0.227616	0.226303	0.11364	0.11364	0.285545	0.302008	0.416837	0.429125	0.284949	0.396509	0.405737	0.22784	0.0908555	0.107997	0.284035	0.400832	0.412388	0.284932	0.397698	0.40715	0.222454	0.090422	0.109702		0.228335	0.0914589	0.107803	0.284254	0.402931	0.414686	0.285109	0.398459	0.407686	0.204401	0.0563149	0.0859304					0.383381	1.04843	1.11282	0.424473	0.706629	0.727876	0.431275	0.739614	0.756472
	0.211892	0.21811	0.0097715	0.0097715	0.247282	0.269423	0.296515	0.30536	0.248856	0.274406	0.280471	0.212053	0.0062427	0.00533714	0.247277	0.279332	0.287757	0.248709	0.275715	0.281949	0.206865	0.00577146	0.00827937		0.212678	0.00580241	0.0051867	0.247282	0.281602	0.290165	0.248842	0.276504	0.282545	0.188303	0.0342562	0.0101066					0.248176	0.991028	1.04867	0.342839	0.62431	0.640448	0.343523	0.656052	0.670207
	0.236138	0.238554	0.257618	0.257618	0.064441	0.0533259	0.0716011	0.0636077	0.0758392	0.0826455	0.0754554	0.238037	0.254618	0.260286	0.0736398	0.0804457	0.072387	0.0751972	0.0820117	0.0747068	0.241361	0.256515	0.261064		0.237574	0.254229	0.260345	0.0723745	0.0792245	0.0712476	0.0747639	0.0816123	0.0744168	0.267006	0.281857	0.28205					0.361681	0.732557	0.792765	0.389425	0.423145	0.437688	0.396575	0.452147	0.46288
	0.0486174	0.0316555	0.357338	0.357338	0.138443	0.144326	0.522833	0.522827	0.135772	0.510287	0.508104	0.0478114	0.352068	0.356148	0.134976	0.513735	0.513927	0.135966	0.510984	0.50884	0.0388465	0.35647	0.3637		0.0482147	0.352124	0.356037	0.135501	0.514936	0.515193	0.136094	0.511399	0.509155	0.00834685	0.342308	0.359413					1.43126	0.334289	0.398913	1.60587	0.0690317	0.0480141	1.59557	0.0302742	0.0194028
	0.124493	0.128441	0.310039	0.310039	0.0436741	0.0618293	0.507932	0.516769	0.0560419	0.494299	0.500045	0.127092	0.289965	0.307246	0.0508669	0.497331	0.50556	0.0553145	0.495071	0.500999	0.11451	0.290832	0.310578		0.1278	0.290381	0.307037	0.0499165	0.4987	0.507141	0.055105	0.4956	0.50133	0.0910807	0.26395	0.295507					0.119895	0.665578	0.716549	0.0152643	0.28768	0.304062	0.0277453	0.321786	0.329944
	0.141916	0.137102	0.0227733	0.0227733	0.0526933	0.063873	0.0696455	0.0495565	0.0649256	0.0612472	0.0411741	0.144412	0.00567074	0.0223021	0.0598974	0.064881	0.0468412	0.064229	0.061711	0.0413347	0.132513	0.00270217	0.00937496		0.144951	0.00609833	0.0221709	0.0589571	0.0655792	0.0472408	0.0639832	0.0618127	0.0415623	0.111584	0.000476302	0.00293557					1.26903	1.98944	2.03411	1.14794	1.69148	1.70993	1.16425	1.71348	1.7369
	0.0293662	0.0159947	0.0132967	0.0132967	0.200323	0.212852	0.132652	0.114938	0.185508	0.122634	0.104626	0.0325125	0.0353105	0.013515	0.188502	0.126373	0.110502	0.186349	0.123205	0.104934	0.0339948	0.0442609	0.0271463		0.0318926	0.0347667	0.0136855	0.190066	0.12726	0.111134	0.186944	0.123384	0.105211	0.0614076	0.042642	0.0371155					0.462504	0.92028	0.995571	0.62365	0.514813	0.536605	0.615574	0.559761	0.569902
	0.0357722	0.0314795	0.154092	0.154092	0.203335	0.249343	0.300228	0.288672	0.185618	0.288794	0.276281	0.0389683	0.164382	0.153435	0.191576	0.292543	0.282275	0.186392	0.289446	0.276774	0.0314695	0.169885	0.164926		0.0378213	0.164278	0.153519	0.193074	0.2936	0.283181	0.187177	0.289723	0.277082	0.0366584	0.156911	0.16675					0.554195	0.925896	1.00384	0.733348	0.538411	0.563334	0.727417	0.584885	0.595741
	0.093471	0.024387	0.118355	0.118355	0.321394	0.359057	0.277721	0.298366	0.281019	0.267192	0.285638	0.0999547	0.0906515	0.11501	0.292784	0.268684	0.288824	0.283073	0.267706	0.286512	0.0894122	0.0874089	0.112533		0.0987003	0.0914628	0.114594	0.296508	0.269825	0.290139	0.284435	0.268206	0.286705	0.100672	0.0592093	0.0928761					1.04052	0.83214	0.902788	1.15728	0.580569	0.594317	1.14532	0.609903	0.61655
	0.00410778	0.0697498	0.212055	0.212055	0.254164	0.301974	0.502449	0.513896	0.227043	0.482843	0.49164	0.00733225	0.19368	0.207166	0.234494	0.487104	0.497934	0.228022	0.483983	0.492985	0.000617904	0.193035	0.208408		0.0060568	0.194248	0.207006	0.236717	0.489133	0.500116	0.22897	0.484702	0.493504	0.00488106	0.158748	0.18318					1.03972	0.908435	0.979172	1.20581	0.769428	0.795883	1.19024	0.788299	0.806664
	0.159896	0.177664	0.322589	0.322589	0.0467959	0.0750544	0.0727657	0.0775822	0.0608688	0.0915867	0.0982982	0.163276	0.326283	0.326354	0.0556656	0.0872598	0.0913596	0.059973	0.0904259	0.0971859	0.153106	0.323567	0.322261		0.164134	0.326296	0.326462	0.0544675	0.0853371	0.0894702	0.0597812	0.0898272	0.0966387	0.136785	0.34271	0.333291					1.29493	0.891168	0.944221	1.47915	0.530986	0.544853	1.47215	0.561005	0.573135
	0.286599	0.316809	0.393397	0.393397	0.308271	0.338636	0.143563	0.142466	0.31265	0.161874	0.163262	0.287094	0.393563	0.396897	0.310094	0.157921	0.156645	0.31231	0.160757	0.162089	0.280769	0.391396	0.390258		0.288103	0.393516	0.396791	0.309805	0.156035	0.154695	0.312434	0.160118	0.161582	0.257697	0.409828	0.397507					1.15238	0.882692	0.939555	1.33918	0.515345	0.530932	1.33935	0.547892	0.561153
	0.25733	0.280143	0.39778	0.39778	0.310302	0.337075	0.150178	0.154133	0.310546	0.167592	0.174022	0.257636	0.401871	0.401714	0.309367	0.163567	0.167232	0.31045	0.166524	0.172967	0.252335	0.400198	0.395226		0.258502	0.401685	0.401608	0.309471	0.16179	0.165436	0.310667	0.165963	0.172442	0.231862	0.424035	0.407457					0.110729	0.804834	0.86133	0.0397142	0.452092	0.466395	0.0354588	0.482411	0.494892
	0.240631	0.224476	0.0707751	0.0707751	0.0887985	0.100166	0.219107	0.233607	0.0611147	0.198168	0.209358	0.247818	0.0959439	0.0759678	0.0680469	0.202515	0.21608	0.0627467	0.199402	0.210846	0.242849	0.0970071	0.0750766		0.247418	0.0952951	0.0762156	0.0707949	0.20468	0.218485	0.0636893	0.200199	0.211394	0.253655	0.130093	0.0977452					0.0130535	0.756456	0.814314	0.146758	0.422175	0.437328	0.145447	0.45115	0.463785
	0.267523	0.26292	0.0822542	0.0822542	0.0186009	0.030929	0.19092	0.211735	0.00853549	0.170715	0.187615	0.273571	0.116705	0.087623	0.00163669	0.174576	0.193871	0.00694895	0.171889	0.189154	0.270521	0.119504	0.0890745		0.273327	0.115849	0.0879861	0.00104129	0.176685	0.196329	0.00601898	0.172726	0.189673	0.27981	0.155773	0.114804					0.0948607	0.715376	0.79191	0.064161	0.369335	0.39607	0.0600662	0.41267	0.425472
	0.400392	0.468698	0.0787064	0.0787064	0.615303	0.656116	0.0223428	0.045246	0.599539	0.0302846	0.0528453	0.397535	0.0568515	0.0769796	0.604562	0.0264719	0.0470696	0.600255	0.0298599	0.052765	0.403719	0.0468744	0.0626029		0.398523	0.0574396	0.0768841	0.605884	0.0258474	0.0467917	0.600985	0.0297996	0.0525477	0.400766	0.0398025	0.0471037					1.5767	0.952207	1.02092	1.55355	0.575912	0.594118	1.5565	0.613168	0.622565
	0.0381113	0.0416806	0.297725	0.297725	0.00101936	0.0588256	0.575215	0.588528	0.000416266	0.557403	0.567834	0.0359716	0.280124	0.292986	0.000529762	0.561085	0.573588	0.000713229	0.558436	0.569103	0.038128	0.27976	0.294607		0.0346754	0.280657	0.292827	0.000759169	0.562937	0.575641	0.000312947	0.559124	0.569564	0.0431465	0.246804	0.270854					0.996793	0.781584	0.85651	0.983664	0.451359	0.472805	0.99436	0.490301	0.500545
	0.117669	0.115696	0.259587	0.259587	0.0767556	0.0641123	0.538409	0.551509	0.0646715	0.518037	0.52818	0.120585	0.239212	0.254801	0.0675326	0.522371	0.534687	0.0654803	0.51923	0.5296	0.122564	0.238144	0.256013		0.12073	0.239818	0.254615	0.0687259	0.524476	0.536991	0.0657579	0.51999	0.530141	0.144385	0.204201	0.232099					1.0881	0.439077	0.503077	1.03652	0.0842466	0.102025	1.04979	0.11791	0.129954
	0.0448429	0.0448457	0.178475	0.178475	0.191806	0.198868	0.0371596	0.0593766	0.167052	0.0492215	0.0713327	0.0494807	0.150453	0.178523	0.174466	0.0448799	0.0648362	0.168454	0.0485103	0.0709529	0.0447216	0.140671	0.163604		0.0496134	0.151127	0.178254	0.176779	0.0437844	0.0640735	0.169185	0.0482994	0.0706031	0.0492247	0.138359	0.152305					1.0094	0.449101	0.517196	0.968353	0.0798924	0.099734	0.980862	0.116811	0.12891
	0.174794	0.177691	0.24245	0.24245	0.0212867	0.00653424	0.168342	0.194739	0.009207	0.175907	0.201655	0.177744	0.206739	0.240795	0.0119368	0.172201	0.195983	0.0100311	0.175484	0.201637	0.180783	0.195064	0.223778		0.177925	0.20761	0.240501	0.0131588	0.171599	0.19579	0.010295	0.175459	0.201412	0.204499	0.185347	0.204633					0.199154	0.600035	0.665693	0.630057	0.383967	0.401037	0.601475	0.407864	0.418666
	0.0712278	0.0795965	0.451738	0.451738	0.223622	0.242565	0.346769	0.380917	0.216742	0.35712	0.390037	0.0692433	0.404109	0.450378	0.21733	0.352474	0.383484	0.21711	0.35649	0.389941	0.0644744	0.39086	0.431152		0.0699967	0.405229	0.449915	0.218185	0.351604	0.38313	0.217468	0.356444	0.3896	0.0356187	0.377366	0.409176					0.24173	0.255983	0.315372	0.684407	0.15265	0.137114	0.654615	0.116817	0.107066
	0.0920099	0.107261	0.2824	0.2824	0.237911	0.257911	0.0791323	0.0725498	0.231138	0.0916012	0.0859546	0.0903852	0.280792	0.285116	0.231642	0.0889783	0.0822949	0.231502	0.09088	0.0851393	0.0837345	0.282451	0.285412		0.091283	0.280424	0.285139	0.232498	0.0876291	0.081009	0.231862	0.0904478	0.084804	0.0517483	0.309692	0.307685					0.32449	0.898476	0.96536	0.743029	0.513853	0.531302	0.715302	0.550474	0.55896
	0.271622	0.220581	0.114989	0.114989	0.184549	0.214725	0.115095	0.129608	0.143454	0.0995916	0.112481	0.279111	0.123197	0.119061	0.15508	0.102952	0.116947	0.145718	0.100464	0.113577	0.267543	0.124234	0.119313		0.278111	0.122624	0.119275	0.158982	0.104595	0.118625	0.147136	0.101048	0.113973	0.27621	0.151339	0.141013					1.70061	0.874827	0.952918	1.53863	0.524402	0.540603	1.557	0.567135	0.574749
	0.172609	0.128898	0.300244	0.300244	0.259537	0.291306	0.444005	0.443353	0.224376	0.434155	0.432253	0.180693	0.291856	0.298658	0.234893	0.436747	0.437104	0.226341	0.434635	0.432765	0.168893	0.293108	0.305129		0.179814	0.291995	0.298534	0.238279	0.437586	0.437999	0.227647	0.434935	0.432969	0.178101	0.267808	0.298433					0.310764	0.618371	0.672002	0.73177	0.25824	0.269903	0.702303	0.287578	0.297868
	0.284705	0.231605	0.280458	0.280458	0.0936952	0.127368	0.496356	0.506423	0.0584512	0.482208	0.48913	0.29041	0.259129	0.277227	0.0687049	0.485254	0.494611	0.0603592	0.48301	0.49013	0.279258	0.259403	0.279858		0.289393	0.259596	0.277017	0.0720384	0.486691	0.496266	0.061635	0.483566	0.490475	0.282866	0.231255	0.262286					0.253659	0.652006	0.726177	0.68052	0.446711	0.465056	0.650446	0.472681	0.483442
	0.125116	0.12732	0.191394	0.191394	0.143975	0.157634	0.0198911	0.0309581	0.145451	0.00500234	0.014575	0.125727	0.189161	0.194163	0.144028	0.00815592	0.0189348	0.145335	0.00585177	0.0155989	0.119431	0.189955	0.193437		0.126296	0.188833	0.194206	0.144051	0.00974782	0.0205312	0.145405	0.00639586	0.015985	0.100999	0.214604	0.212808					0.708551	0.709304	0.782171	0.787869	0.476848	0.498838	0.791756	0.504866	0.517426
	0.115756	0.118239	0.365474	0.365474	0.181161	0.196777	0.599849	0.607769	0.17798	0.583763	0.587797	0.116135	0.324417	0.361304	0.17799	0.586986	0.594235	0.178117	0.584727	0.588935	0.109851	0.321766	0.361511		0.116725	0.32522	0.361098	0.178446	0.588622	0.596155	0.178331	0.585368	0.589355	0.090169	0.291804	0.341938					1.1529	0.876247	0.940337	1.35627	0.619227	0.638321	1.33654	0.643395	0.658004
	0.461008	0.445475	0.248246	0.248246	0.314828	0.28345	0.469492	0.474489	0.324212	0.453007	0.455297	0.464384	0.2312	0.245166	0.321322	0.456917	0.461693	0.323804	0.45396	0.456361	0.466802	0.231375	0.25005		0.463645	0.231705	0.245028	0.32042	0.458565	0.463479	0.323422	0.454549	0.456784	0.481465	0.200781	0.23362					0.791897	0.473639	0.538178	0.819345	0.109865	0.127541	0.824169	0.144309	0.15601
	0.542103	0.52491	0.580425	0.580425	0.35666	0.327967	0.500932	0.531499	0.369316	0.515059	0.540808	0.545907	0.549314	0.578873	0.365892	0.510188	0.535361	0.368688	0.51432	0.540674	0.548778	0.538339	0.562636		0.545125	0.550114	0.578625	0.364619	0.509091	0.535004	0.368208	0.514179	0.540476	0.563763	0.528666	0.544133					0.413761	0.759446	0.832814	0.4754	0.38706	0.409797	0.480083	0.427869	0.4398
	0.502021	0.485289	0.323385	0.323385	0.323599	0.29805	0.189915	0.216799	0.336518	0.20157	0.228301	0.503763	0.289028	0.322965	0.332906	0.197222	0.221458	0.335865	0.200877	0.228027	0.504039	0.27863	0.306377		0.503096	0.289827	0.322557	0.331619	0.196174	0.220824	0.335404	0.200711	0.227626	0.509917	0.273476	0.292444					0.643196	0.80133	0.867638	0.691535	0.4218	0.439399	0.697043	0.458134	0.467732
	1.01365	1.02041	0.56783	0.56783	0.663348	0.64925	0.405061	0.435479	0.692228	0.419561	0.448996	1.0203	0.529183	0.56798	0.685985	0.414411	0.441723	0.690457	0.418688	0.448585	1.02464	0.517848	0.550755		1.01994	0.530101	0.567545	0.682943	0.413078	0.440868	0.68953	0.418475	0.448139	1.0491	0.511376	0.53602					0.365956	0.728502	0.79744	0.479085	0.38022	0.400756	0.477515	0.415999	0.427225
	0.684922	0.691414	0.024379	0.024379	0.416886	0.410719	0.254481	0.273346	0.439873	0.23555	0.250589	0.690516	0.0569977	0.0300245	0.434504	0.239186	0.256651	0.43846	0.236652	0.252026	0.693701	0.0591368	0.0305666		0.690188	0.0561998	0.0303562	0.432092	0.241165	0.258947	0.437799	0.237431	0.252507	0.713228	0.0946207	0.0552922					1.15673	0.755097	0.819479	1.25242	0.515101	0.533439	1.24232	0.539464	0.552711
	0.797859	0.795663	0.160693	0.160693	0.507554	0.493988	0.0157943	0.0222336	0.531169	0.00546962	0.0110242	0.803706	0.158674	0.162938	0.525819	0.0074958	0.0140792	0.529744	0.00606393	0.0117087	0.80763	0.160753	0.163642		0.803199	0.158319	0.162975	0.523345	0.00863845	0.0151453	0.529002	0.00643475	0.011977	0.830129	0.186482	0.184391					0.861404	0.66015	0.726956	0.547661	0.394614	0.412929	0.576858	0.422341	0.434077
	0.338962	0.271473	0.061019	0.061019	0.100125	0.0559953	0.116072	0.115765	0.116426	0.103377	0.100316	0.34256	0.0679373	0.0631892	0.111743	0.106613	0.106434	0.115661	0.10411	0.101086	0.33922	0.0611192	0.0555987		0.341351	0.0681652	0.0633019	0.11029	0.107843	0.107769	0.114895	0.10455	0.101406	0.350412	0.0636842	0.0511792					1.08424	0.419915	0.47984	0.794906	0.0112048	0.02617	0.823225	0.0468451	0.0561536
	0.0970807	0.164552	0.304573	0.304573	0.336302	0.380127	0.164916	0.163291	0.319763	0.174626	0.175837	0.0934926	0.317419	0.306102	0.324599	0.172153	0.170569	0.320537	0.174077	0.175226	0.097373	0.314078	0.299266		0.0946794	0.317271	0.306266	0.326062	0.171225	0.169501	0.32131	0.173717	0.175002	0.0870798	0.325651	0.302539					0.926985	0.816574	0.879957	0.586272	0.436946	0.454901	0.615516	0.474314	0.483209
	0.334351	0.266847	0.388118	0.388118	0.0883221	0.0439592	0.326395	0.344089	0.10537	0.332499	0.350704	0.338057	0.362612	0.385597	0.100397	0.329568	0.345496	0.104568	0.332181	0.350637	0.334176	0.351923	0.370134		0.336852	0.363318	0.385476	0.0988858	0.329101	0.345254	0.103782	0.33212	0.350486	0.345043	0.340118	0.349599					1.70623	0.401093	0.45003	1.54643	0.226916	0.235011	1.55818	0.236184	0.239332
	0.772957	0.771465	0.218322	0.218322	0.349989	0.343537	0.0386332	0.0418471	0.380356	0.0190069	0.0199276	0.782566	0.226802	0.222551	0.374296	0.0234567	0.0267607	0.37842	0.0201815	0.0211797	0.790094	0.224795	0.217986		0.78201	0.226614	0.222619	0.37105	0.0254686	0.0288217	0.377456	0.0208531	0.0217245	0.828057	0.246085	0.231004					1.60724	0.812223	0.878975	1.49484	0.453383	0.471432	1.50289	0.488424	0.499207
	0.74333	0.741813	0.0530383	0.0530383	0.384239	0.357471	0.246458	0.257508	0.404579	0.233577	0.241671	0.753156	0.0168712	0.0488135	0.400424	0.236111	0.246526	0.403389	0.234326	0.24262	0.76111	0.0140168	0.0472569		0.752576	0.0177417	0.0483924	0.398293	0.237456	0.248053	0.402614	0.234851	0.24294	0.801263	0.0192046	0.02493					0.343298	0.671126	0.738342	0.486876	0.322539	0.341626	0.485925	0.357061	0.368776
	0.759987	0.730481	0.197388	0.197388	0.486093	0.459189	0.45444	0.47247	0.50249	0.438048	0.452901	0.766089	0.170657	0.192651	0.499141	0.441099	0.457938	0.501548	0.438991	0.454147	0.772425	0.167623	0.190821		0.765121	0.171432	0.192369	0.497425	0.442837	0.45993	0.5009	0.439673	0.454564	0.801166	0.130839	0.163038					0.698924	0.67531	0.73994	1.03039	0.322754	0.340171	1.01155	0.356076	0.36679
	0.752925	0.736248	0.274627	0.274627	0.481141	0.453974	0.0796345	0.0693613	0.501068	0.0910265	0.0821942	0.757236	0.27995	0.277359	0.497108	0.0889355	0.0789392	0.499894	0.0903741	0.0813814	0.761701	0.283125	0.279428		0.756556	0.279449	0.277454	0.495005	0.0876792	0.0776703	0.499129	0.0899368	0.0810881	0.779894	0.313279	0.304084					0.901836	0.414873	0.480212	0.91199	0.0611369	0.0806938	0.917381	0.096133	0.106897
	0.169269	0.185035	0.189475	0.189475	0.162391	0.186846	0.0173973	0.0236723	0.167515	0.00436689	0.00984606	0.170641	0.188032	0.19231	0.164946	0.00719285	0.0137646	0.167145	0.00511622	0.0106936	0.163827	0.189177	0.191994		0.171443	0.187683	0.192345	0.164593	0.0085903	0.0151014	0.1672	0.00556578	0.0110416	0.145215	0.215455	0.213072					1.39158	0.632931	0.708705	1.35123	0.42628	0.443184	1.35217	0.450692	0.460555
	0.137686	0.150867	0.210073	0.210073	0.129838	0.15159	0.493906	0.513531	0.134406	0.474833	0.490578	0.138886	0.179487	0.204613	0.132111	0.478389	0.496289	0.134075	0.475911	0.491986	0.133093	0.176641	0.203049		0.139577	0.18031	0.204311	0.131804	0.480348	0.498571	0.13412	0.47668	0.49246	0.116843	0.138373	0.174502					0.327017	0.466183	0.534624	0.738383	0.255442	0.27323	0.711686	0.280253	0.290261
	0.204547	0.193178	0.210044	0.210044	0.268	0.290828	0.471359	0.493565	0.229985	0.454882	0.473407	0.214298	0.176094	0.204871	0.240049	0.457724	0.478332	0.23214	0.455832	0.474735	0.207439	0.172	0.201672		0.213848	0.177011	0.204515	0.24376	0.459482	0.480426	0.233446	0.456552	0.475138	0.22922	0.132452	0.171569					0.822131	0.596347	0.662881	0.936148	0.378604	0.393714	0.93661	0.40248	0.411751
	0.179603	0.153726	0.313502	0.313502	0.270294	0.301367	0.522318	0.538726	0.234665	0.508883	0.520765	0.188554	0.274926	0.309472	0.244189	0.511214	0.526186	0.236632	0.509657	0.521854	0.181386	0.273285	0.310185		0.187847	0.275647	0.309105	0.24764	0.512599	0.52798	0.237921	0.510281	0.522169	0.201965	0.241492	0.291758					0.538331	0.650197	0.716002	0.639688	0.420542	0.43962	0.64109	0.444694	0.458076
	0.197861	0.165232	0.0452916	0.0452916	0.207518	0.23515	0.10106	0.130707	0.174907	0.0928966	0.117958	0.205394	0.090458	0.0490051	0.183512	0.0935647	0.120873	0.176716	0.0933223	0.118881	0.198412	0.09518	0.0534023		0.20457	0.0893876	0.0496046	0.186684	0.0944745	0.122273	0.177899	0.093858	0.119016	0.215921	0.127306	0.0753018					0.509912	0.476288	0.542528	0.625013	0.114636	0.133431	0.62525	0.149807	0.161687
	0.0477843	0.101797	0.308826	0.308826	0.0843046	0.111907	0.162314	0.122346	0.0878069	0.174491	0.133845	0.0492073	0.369956	0.312907	0.0856859	0.173196	0.134253	0.0874819	0.173808	0.132491	0.0443146	0.377658	0.327758		0.0503541	0.36858	0.313662	0.0853865	0.17185	0.132385	0.0877106	0.173124	0.132185	0.0238815	0.396251	0.354445					1.43854	0.825036	0.894014	1.45	0.587795	0.610507	1.4537	0.614189	0.63008
	0.0239969	0.0533038	0.425028	0.425028	0.125001	0.102712	0.180579	0.215996	0.109314	0.200121	0.234407	0.0289159	0.379298	0.427017	0.113986	0.194215	0.226457	0.110342	0.198828	0.233664	0.0253281	0.370489	0.411893		0.0294721	0.380264	0.426341	0.115529	0.192234	0.225039	0.110606	0.198457	0.233003	0.0214454	0.371188	0.404345					1.42601	0.797632	0.864371	1.31301	0.592505	0.614586	1.33002	0.614788	0.630792
	0.406937	0.485841	0.158841	0.158841	0.51594	0.565785	0.454448	0.470696	0.510755	0.432041	0.444959	0.406439	0.13294	0.15354	0.512679	0.436698	0.451872	0.510818	0.433354	0.446557	0.409112	0.131291	0.153569		0.407738	0.133647	0.153288	0.51299	0.439017	0.454452	0.511294	0.434207	0.447151	0.404326	0.0955645	0.127709					0.142057	0.587309	0.652394	0.21307	0.279233	0.297074	0.216749	0.310762	0.322755
	0.608624	0.574321	0.0183091	0.0183091	0.779688	0.764382	0.315895	0.349773	0.760053	0.29675	0.324441	0.603849	0.0487069	0.0107606	0.765265	0.299272	0.330101	0.761241	0.297888	0.326179	0.609096	0.055928	0.00423192		0.603456	0.0473403	0.010171	0.767239	0.301323	0.332863	0.761699	0.298847	0.32664	0.610501	0.0986824	0.0303498					1.39759	0.561221	0.623995	1.36154	0.234699	0.24902	1.3664	0.262651	0.27323
	0.701692	0.648518	0.388411	0.388411	0.900872	0.877737	0.0666318	0.0863568	0.879674	0.0910358	0.111617	0.69608	0.37199	0.393011	0.88515	0.08508	0.102859	0.881064	0.0894797	0.11034	0.69858	0.365788	0.382911		0.695258	0.372587	0.392602	0.887353	0.0826048	0.100612	0.881512	0.0888167	0.109586	0.69581	0.376844	0.389555					0.236506	0.576705	0.646248	0.361013	0.262722	0.28155	0.357759	0.296019	0.308165
	0.729478	0.69204	0.278878	0.278878	0.967658	0.951239	0.0170072	0.0372348	0.944015	0.004531	0.0106754	0.723101	0.337441	0.283469	0.950549	0.000937452	0.0175219	0.945475	0.00321995	0.0123642	0.730227	0.34223	0.287262		0.722605	0.336305	0.284105	0.952923	0.00133223	0.0202697	0.946059	0.00230032	0.0129306	0.730365	0.377602	0.309086					0.192989	0.573768	0.635478	0.229418	0.155112	0.170134	0.222499	0.192248	0.201467
	0.202655	0.227759	0.240831	0.240831	0.604916	0.616577	0.272049	0.280111	0.568998	0.272173	0.278604	0.194607	0.238838	0.240783	0.580142	0.271425	0.279367	0.570998	0.272148	0.278714	0.208724	0.236317	0.239992		0.194825	0.239163	0.240605	0.583434	0.271516	0.279468	0.572099	0.272238	0.278663	0.208787	0.222341	0.232933					0.31551	0.505408	0.568542	0.412151	0.115112	0.131722	0.405284	0.151101	0.161197
	0.0605573	0.0933369	0.187868	0.187868	0.419021	0.430787	0.476249	0.488886	0.384993	0.45477	0.464423	0.0539176	0.166595	0.182957	0.395698	0.459394	0.471286	0.386876	0.456028	0.46591	0.0667835	0.165883	0.183965		0.0542308	0.167183	0.182735	0.39879	0.461612	0.473695	0.38792	0.456828	0.466477	0.0680419	0.132465	0.160312					0.37465	0.423083	0.490781	0.555128	0.0836422	0.104076	0.548805	0.118713	0.127976
	0.14448	0.177082	0.182045	0.182045	0.534207	0.546391	0.477262	0.489695	0.499586	0.455294	0.465489	0.137451	0.15857	0.176873	0.510364	0.459854	0.472373	0.501505	0.456583	0.466944	0.150318	0.157664	0.177981		0.137795	0.159191	0.176667	0.513527	0.462127	0.474752	0.502568	0.457421	0.467509	0.150165	0.122206	0.153633					1.44181	0.571635	0.630804	1.388	0.226753	0.241001	1.39531	0.257417	0.268212
	0.149479	0.147217	0.148419	0.148419	0.118773	0.0954067	0.46214	0.477203	0.12585	0.438906	0.450637	0.148834	0.121905	0.142662	0.120349	0.443792	0.457867	0.125784	0.440268	0.452273	0.135523	0.120597	0.143197		0.148647	0.122606	0.142427	0.119989	0.446197	0.460513	0.125654	0.441144	0.452894	0.114634	0.0840824	0.116965					0.947816	0.56424	0.630681	0.699059	0.370054	0.389744	0.716635	0.39107	0.404406
	0.124762	0.130512	0.224478	0.224478	0.130389	0.107565	0.513776	0.528807	0.136594	0.493977	0.505349	0.123483	0.200709	0.219343	0.13142	0.498036	0.511976	0.136654	0.495119	0.5068	0.110058	0.199546	0.220077		0.123471	0.201348	0.219132	0.131129	0.500064	0.514291	0.136641	0.495868	0.507347	0.0856481	0.164273	0.194772					0.349436	0.00256553	0.0738718	0.0824049	0.285421	0.268231	0.0929623	0.253576	0.246279
	0.160286	0.165995	0.196474	0.196474	0.162966	0.144974	0.467178	0.493004	0.167914	0.444622	0.467851	0.159001	0.130891	0.189639	0.162906	0.447888	0.473559	0.167951	0.445923	0.469487	0.145605	0.124483	0.184092		0.158993	0.132191	0.189024	0.162746	0.450234	0.476231	0.167932	0.446899	0.469926	0.122528	0.080739	0.154391					0.18389	0.261664	0.23064	0.0984854	0.045373	0.0284845	0.0797452	0.0636683	0.0529342
	0.168149	0.148299	0.36288	0.36288	0.0376877	0.0447124	0.706686	0.743048	0.0241112	0.688182	0.718063	0.172744	0.317068	0.352687	0.0254199	0.690445	0.723488	0.0250473	0.68928	0.719795	0.178008	0.310716	0.348698		0.172251	0.318042	0.352565	0.0269576	0.69243	0.72624	0.025637	0.690241	0.720238	0.199766	0.25865	0.310145					0.176412	0.909546	0.974837	0.0706442	0.524914	0.54208	0.0537427	0.561105	0.569802
	0.177554	0.163363	0.165033	0.165033	0.074809	0.0799123	0.123107	0.150547	0.0584023	0.103964	0.125694	0.183481	0.223101	0.172152	0.0604012	0.106723	0.131701	0.0595179	0.105119	0.12734	0.189108	0.228672	0.176268		0.183024	0.221947	0.172646	0.0622348	0.108759	0.134346	0.06018	0.106029	0.12782	0.214733	0.270427	0.204891					0.19168	0.451934	0.525589	0.128333	0.256203	0.27749	0.103683	0.282268	0.293312
	0.0161263	0.0082158	0.46755	0.46755	0.184826	0.184608	0.260864	0.254224	0.171585	0.27354	0.267754	0.0210776	0.465135	0.470321	0.172644	0.270874	0.264119	0.172541	0.272811	0.266925	0.0273997	0.466917	0.470809		0.0207602	0.464759	0.470341	0.17419	0.269502	0.262825	0.173079	0.272374	0.266586	0.0502213	0.494497	0.493721					0.2052	0.651002	0.715261	0.188929	0.483373	0.49903	0.159358	0.500243	0.508964
	0.0102947	0.0395639	0.665836	0.665836	0.579641	0.599217	0.402804	0.433394	0.527945	0.423753	0.453671	0.0169271	0.629913	0.668506	0.542493	0.417936	0.445528	0.53089	0.422408	0.452788	0.00910211	0.622405	0.654863		0.0160572	0.63069	0.667928	0.547444	0.415855	0.443902	0.532525	0.421957	0.452114	0.0217502	0.627079	0.651277					0.244823	0.566414	0.61961	0.0632796	0.233105	0.244167	0.0366328	0.261413	0.271294
	0.291611	0.316898	0.508581	0.508581	0.874008	0.890411	0.225943	0.253423	0.826162	0.248057	0.275359	0.280203	0.478219	0.511861	0.839601	0.242184	0.266981	0.828901	0.246637	0.27435	0.29081	0.470909	0.49924		0.280729	0.47898	0.511331	0.844186	0.239967	0.265143	0.830398	0.246123	0.273651	0.269887	0.47747	0.498349					0.300652	0.452057	0.527628	0.694824	0.261411	0.286278	0.667039	0.287449	0.300464
	0.000880116	0.0107804	0.419331	0.419331	0.12635	0.13626	0.132348	0.146845	0.118761	0.152614	0.168458	0.00240787	0.406057	0.424525	0.119996	0.148155	0.161163	0.119186	0.151302	0.167341	0.00332193	0.402589	0.417961		0.00197203	0.406539	0.424167	0.120819	0.14605	0.159205	0.119543	0.15071	0.166712	0.0210423	0.416313	0.42647					0.248821	1.32074	1.38504	0.656222	1.22968	1.25192	0.629453	1.24153	1.25956
	0.0593981	0.0554315	0.327437	0.327437	0.0338328	0.0403889	0.183982	0.189005	0.0280116	0.19347	0.200932	0.0587263	0.334433	0.329906	0.028906	0.191858	0.196282	0.028346	0.192846	0.200339	0.0600416	0.33433	0.325461		0.0584955	0.334342	0.329895	0.0295503	0.190848	0.19524	0.0286132	0.192498	0.200073	0.0704944	0.3508	0.328922					1.13701	1.31006	1.38637	1.36355	1.07134	1.09243	1.3446	1.10165	1.11048
	0.134907	0.150648	0.0349284	0.0349284	0.125775	0.14995	0.121962	0.144601	0.131166	0.112912	0.131158	0.136279	0.0696022	0.0383884	0.128463	0.114178	0.134738	0.130787	0.113428	0.132058	0.128894	0.0726457	0.0403015		0.137082	0.0687697	0.038843	0.128101	0.115207	0.136129	0.130826	0.113945	0.132249	0.109482	0.101262	0.0585384					1.19025	0.46915	0.533929	1.45001	0.1229	0.140839	1.42786	0.156326	0.168082
	0.138332	0.154841	0.287556	0.287556	0.138492	0.161971	0.167378	0.195415	0.14282	0.179529	0.204328	0.1395	0.244296	0.289065	0.140488	0.175975	0.20302	0.142501	0.178738	0.204039	0.132878	0.241489	0.286522		0.140275	0.245147	0.288271	0.140218	0.174841	0.202106	0.142572	0.178671	0.203567	0.114301	0.231881	0.287169					1.25976	0.840181	0.917755	1.48676	0.535654	0.562545	1.46753	0.573955	0.587175
	0.202374	0.209628	0.330487	0.330487	0.187793	0.205566	0.0870657	0.0957455	0.193113	0.104343	0.115617	0.203662	0.36254	0.335016	0.190441	0.100762	0.108648	0.192763	0.103231	0.114594	0.196228	0.365844	0.331496		0.204291	0.361813	0.335015	0.190099	0.0989864	0.106839	0.192759	0.102665	0.114082	0.177434	0.401976	0.349046					0.852651	0.897273	0.973711	1.02251	0.590658	0.614702	1.00516	0.627523	0.639878
	0.341869	0.339468	0.280507	0.280507	0.31635	0.311208	0.0390292	0.0470433	0.319289	0.0678439	0.0788236	0.343166	0.259728	0.280712	0.319265	0.0623663	0.0698687	0.319088	0.0659609	0.0770019	0.34335	0.253683	0.26843		0.34299	0.260345	0.28038	0.318893	0.0593236	0.0667507	0.318905	0.0650113	0.0760998	0.342636	0.255503	0.257605					1.43511	1.11572	1.18919	1.34944	0.769719	0.791344	1.36079	0.808209	0.819773
	0.101289	0.131192	0.382261	0.382261	0.428627	0.444587	0.214686	0.228223	0.403245	0.227717	0.242571	0.0944252	0.372129	0.383541	0.411176	0.223869	0.236032	0.404627	0.226935	0.241972	0.105719	0.365467	0.371988		0.0947773	0.372463	0.383414	0.413468	0.222633	0.234924	0.405455	0.226599	0.241606	0.104079	0.372757	0.367995					1.32546	0.608184	0.62311	1.25265	0.162049	0.166818	1.26259	0.193061	0.189684
	0.172756	0.208048	0.547591	0.547591	0.47309	0.491489	0.398206	0.41701	0.447192	0.410473	0.429886	0.167242	0.528012	0.548104	0.45532	0.406403	0.423325	0.448593	0.409741	0.429429	0.17718	0.519463	0.534388		0.167584	0.528549	0.547897	0.457645	0.405272	0.422428	0.44945	0.409484	0.429078	0.177564	0.519906	0.525478					0.412797	0.96372	1.03843	0.536016	0.644126	0.667188	0.534212	0.68073	0.692571
	0.146105	0.131072	0.124602	0.124602	0.519639	0.516358	0.275401	0.292649	0.484063	0.263677	0.276384	0.137824	0.117345	0.125078	0.494181	0.265663	0.281377	0.486148	0.264342	0.277374	0.148347	0.122691	0.133873		0.137693	0.117323	0.124883	0.497642	0.266862	0.283003	0.487173	0.26491	0.27763	0.144034	0.117082	0.139301					1.8496	0.814088	0.873933	1.59992	0.495272	0.511157	1.6261	0.525064	0.537784
	0.215847	0.193265	0.136585	0.136585	0.317369	0.292636	0.0299174	0.048417	0.311405	0.0193956	0.0357678	0.213879	0.164263	0.140198	0.31247	0.021081	0.0392135	0.311915	0.0199642	0.0366007	0.209592	0.166748	0.141827		0.213394	0.163476	0.14063	0.313136	0.0222206	0.0404796	0.31192	0.0204893	0.036806	0.193257	0.193465	0.159794					1.53803	0.505153	0.568333	1.36994	0.113914	0.131684	1.38991	0.153059	0.164029
	0.288281	0.31716	0.40343	0.40343	0.429381	0.460247	0.694705	0.71139	0.42311	0.675004	0.686834	0.287036	0.360633	0.397085	0.423574	0.678273	0.693474	0.423391	0.67621	0.688362	0.282307	0.357157	0.396267		0.288055	0.361448	0.396792	0.424322	0.680345	0.695984	0.423828	0.677051	0.688878	0.255841	0.318848	0.372467					1.42402	0.650226	0.719227	1.26022	0.304976	0.326332	1.27859	0.341202	0.352301
	0.0708065	0.0463294	0.0918503	0.0918503	0.0788086	0.091993	0.209251	0.242393	0.0818617	0.191496	0.218477	0.0655861	0.163942	0.10088	0.0814931	0.193773	0.223925	0.0816097	0.192542	0.220114	0.0614015	0.172362	0.10894		0.065495	0.162447	0.101468	0.0811718	0.195673	0.226531	0.081525	0.193455	0.220538	0.0490299	0.225679	0.148702					1.42156	0.87705	0.94028	1.27169	0.472877	0.487825	1.28948	0.510106	0.519349
	0.256259	0.269855	0.235922	0.235922	0.135465	0.136607	0.0280386	0.0214954	0.145389	0.0410571	0.0354053	0.260086	0.233641	0.238756	0.14306	0.0382544	0.0315819	0.14475	0.0403064	0.0345599	0.263912	0.234989	0.238736		0.260017	0.23328	0.23879	0.141988	0.0368487	0.0302614	0.144521	0.0398581	0.0342098	0.277911	0.261615	0.260479					1.64353	0.69615	0.757927	1.47091	0.302097	0.316869	1.48469	0.337347	0.346734
	0.125539	0.112429	0.311199	0.311199	0.069812	0.0861047	0.116716	0.135547	0.0566669	0.133928	0.15327	0.130118	0.301687	0.312699	0.0591843	0.12948	0.146345	0.0574639	0.132838	0.152448	0.135946	0.297757	0.304182		0.12951	0.30191	0.312563	0.0606005	0.127747	0.144878	0.0579394	0.132404	0.151919	0.154938	0.307858	0.303396					0.238858	1.25308	1.31495	0.0966808	0.872437	0.88299	0.120645	0.906117	0.910834
	0.19136	0.18572	0.253401	0.253401	0.0232595	0.0333486	0.385689	0.377296	0.0326405	0.376624	0.36798	0.193584	0.256305	0.252773	0.0305843	0.379849	0.373143	0.0320048	0.377167	0.3683	0.196433	0.262458	0.262545		0.193654	0.256166	0.252732	0.0296517	0.380756	0.373757	0.0317849	0.377447	0.368492	0.218671	0.253761	0.26351					1.4029	1.44752	1.4971	1.5864	1.05745	1.06464	1.57043	1.09307	1.09515
	0.518725	0.541507	0.260772	0.260772	0.300778	0.322662	0.529941	0.544335	0.314927	0.512624	0.524136	0.523754	0.239613	0.256113	0.314544	0.516114	0.529625	0.313759	0.513628	0.525388	0.533434	0.237968	0.256093		0.524119	0.240256	0.255908	0.312801	0.517924	0.531643	0.313287	0.514303	0.525837	0.561592	0.20301	0.230123					1.34903	1.48546	1.53776	1.57579	1.0753	1.08072	1.55754	1.11049	1.11361
	0.423529	0.44767	0.491395	0.491395	0.269313	0.297516	0.505893	0.484066	0.279511	0.503988	0.481948	0.426356	0.512714	0.493574	0.279978	0.506672	0.486896	0.278562	0.504021	0.481668	0.434183	0.525185	0.511144		0.426866	0.511992	0.493648	0.278641	0.506627	0.486587	0.278256	0.503908	0.481684	0.453421	0.537987	0.534044					2.1077	0.543604	0.60156	1.79878	0.196687	0.210714	1.82453	0.227001	0.238192
	0.483178	0.501703	0.650049	0.650049	0.292764	0.318887	0.632265	0.610377	0.304872	0.631708	0.610108	0.487858	0.644824	0.651645	0.30485	0.633978	0.614618	0.30382	0.631661	0.609749	0.496791	0.652014	0.662455		0.488166	0.644679	0.651419	0.303321	0.633807	0.614192	0.303441	0.631512	0.609726	0.524902	0.653348	0.674916					2.11472	0.60029	0.67159	1.81863	0.296818	0.313942	1.84343	0.328815	0.3399
	0.0298488	0.0410266	0.547991	0.547991	0.0855918	0.0604244	0.299669	0.31413	0.0708731	0.317856	0.33344	0.0331699	0.536746	0.551697	0.0764154	0.313888	0.326812	0.0717676	0.316673	0.332453	0.0220711	0.534962	0.544921		0.0339219	0.536953	0.551387	0.0776438	0.311989	0.325086	0.0720209	0.316146	0.331888	0.00407242	0.55212	0.55093					2.10506	0.528722	0.593481	1.80429	0.205815	0.223324	1.8292	0.237099	0.248852
	0.299681	0.279818	0.252495	0.252495	0.471997	0.446657	0.0264575	0.0286623	0.460715	0.0433803	0.0474151	0.296386	0.261527	0.255586	0.463068	0.0396267	0.0410306	0.461557	0.0423251	0.0464035	0.292564	0.260084	0.250521		0.295926	0.26134	0.25565	0.464257	0.0378574	0.0393191	0.461723	0.041736	0.0459387	0.271679	0.279731	0.258472					0.54689	1.0134	1.07854	0.914762	0.656135	0.672023	0.895484	0.690531	0.699951
	0.426872	0.403038	0.657213	0.657213	0.57247	0.54436	0.533253	0.555827	0.56363	0.558376	0.579805	0.423992	0.618948	0.654749	0.565112	0.552359	0.570517	0.564352	0.556976	0.578675	0.418672	0.604263	0.633722		0.423474	0.620057	0.65443	0.566093	0.550163	0.568474	0.564435	0.556377	0.578002	0.397166	0.585314	0.604398					1.43569	1.23407	1.30854	1.42463	0.925706	0.943368	1.43291	0.96165	0.971611
	0.279575	0.258509	0.259341	0.259341	0.439817	0.413204	0.333288	0.357013	0.429893	0.333056	0.354321	0.276503	0.241561	0.255171	0.431703	0.331757	0.350465	0.430671	0.33336	0.355034	0.2716	0.22875	0.237705		0.276028	0.242279	0.25524	0.432781	0.332348	0.351464	0.430793	0.333599	0.355188	0.249513	0.208108	0.207245					1.96051	0.976459	1.04654	1.66355	0.629389	0.64893	1.68641	0.666372	0.677646
	0.566895	0.540349	0.666589	0.666589	0.277803	0.244721	0.594709	0.618574	0.297184	0.603289	0.621976	0.572491	0.61026	0.663584	0.292972	0.600842	0.622516	0.296098	0.602657	0.621781	0.578162	0.607439	0.662238		0.571456	0.611232	0.662879	0.290948	0.599908	0.622138	0.295349	0.602645	0.621387	0.606188	0.58382	0.653133					0.761588	0.571257	0.641427	1.10244	0.323146	0.343439	1.08037	0.350801	0.362886
	0.0057909	0.00429161	0.352717	0.352717	0.131253	0.113522	0.109705	0.127076	0.117126	0.127777	0.14587	0.00929601	0.336067	0.356023	0.122133	0.123578	0.139128	0.117996	0.126601	0.144947	9.37089e-05	0.333159	0.347952		0.00974382	0.336386	0.355671	0.12334	0.121712	0.137492	0.11826	0.126111	0.144381	0.0105869	0.347981	0.351789					0.871282	0.56926	0.637282	1.20929	0.272436	0.290922	1.18735	0.303043	0.314792
	0.306625	0.322334	0.562888	0.562888	0.33912	0.361143	0.779853	0.834381	0.341066	0.765698	0.812601	0.306989	0.473557	0.554508	0.33938	0.766599	0.816086	0.340898	0.766476	0.814305	0.30145	0.464907	0.545112		0.307739	0.475378	0.553716	0.339332	0.768141	0.818688	0.341025	0.767431	0.814571	0.281251	0.421757	0.509282					0.871043	0.165041	0.16415	1.08363	0.501057	0.516871	1.07214	0.496812	0.503193
	0.281711	0.308985	0.322393	0.322393	0.327338	0.35687	0.538886	0.593097	0.328828	0.524714	0.571954	0.282806	0.225667	0.314611	0.327086	0.525629	0.575381	0.328665	0.525449	0.573614	0.274999	0.216321	0.303049		0.28378	0.227584	0.313557	0.327085	0.527135	0.577908	0.328867	0.526387	0.573854	0.251046	0.169786	0.268038					0.946747	1.18748	1.23629	1.25319	1.01565	1.02404	1.2353	1.025	1.02862
	0.0139646	0.00871155	0.120722	0.120722	0.109884	0.13336	0.0903708	0.119419	0.103634	0.0766865	0.0998323	0.0142442	0.180252	0.126416	0.10429	0.078296	0.104709	0.103934	0.0774909	0.101156	0.0184953	0.185088	0.129945		0.0134599	0.179122	0.127014	0.10501	0.0797498	0.106816	0.104329	0.0782404	0.101456	0.0399555	0.22117	0.151746					1.92888	2.05703	2.12663	1.63296	1.66211	1.67802	1.65607	1.70364	1.71047
	0.271038	0.279256	0.509354	0.509354	0.00231013	0.00578929	0.238215	0.237255	0.0224204	0.257894	0.259143	0.277766	0.517765	0.514056	0.0154698	0.253438	0.252214	0.0209113	0.256704	0.257913	0.272529	0.516174	0.509142		0.277956	0.517522	0.514086	0.0130712	0.25142	0.250164	0.0202594	0.256042	0.25736	0.27571	0.540138	0.522372					1.47185	1.42126	1.47003	1.34847	0.980588	0.984959	1.36175	1.01917	1.02079
	0.223337	0.23108	0.112262	0.112262	0.0481018	0.0593759	0.250822	0.237293	0.0644514	0.24103	0.226805	0.227943	0.115796	0.112013	0.0596715	0.244641	0.232571	0.0634249	0.24157	0.227153	0.224788	0.1218	0.121672		0.228121	0.115642	0.111974	0.058092	0.245508	0.233253	0.0630612	0.241771	0.227406	0.22452	0.114615	0.12418					1.5846	1.62519	1.69455	1.43946	1.24052	1.25621	1.45364	1.28174	1.2883
	0.307869	0.299823	0.440311	0.440311	0.0736185	0.0798893	0.264107	0.258497	0.0902531	0.276189	0.273603	0.314195	0.457045	0.444262	0.0855325	0.273945	0.268597	0.0892217	0.27545	0.272738	0.311598	0.45727	0.44127		0.314018	0.45668	0.444393	0.083921	0.272681	0.267179	0.0888075	0.274965	0.272427	0.320452	0.480436	0.452441					1.46892	1.61244	1.66586	1.32352	1.16032	1.16849	1.33806	1.20281	1.20629
	0.0785474	0.0938717	0.0745484	0.0745484	0.0798127	0.103066	0.127614	0.114638	0.0836774	0.11869	0.104952	0.079636	0.087498	0.0762837	0.0815718	0.122323	0.110715	0.0833803	0.119158	0.105234	0.0737519	0.0965137	0.0890521		0.0803869	0.0870819	0.0762571	0.0813341	0.12307	0.111301	0.0834581	0.119334	0.105458	0.0568929	0.100828	0.101759					1.47788	0.922416	0.997364	1.34219	0.604041	0.627227	1.35549	0.640709	0.652221
	0.0788262	0.127141	0.63111	0.63111	0.459861	0.492569	0.820776	0.850786	0.429386	0.809856	0.834068	0.0710492	0.571558	0.626608	0.438537	0.810858	0.838129	0.430993	0.810468	0.835213	0.0806429	0.565985	0.621946		0.0719387	0.57272	0.626004	0.441342	0.81203	0.839963	0.43207	0.811131	0.835425	0.0666003	0.52673	0.59607					1.44929	0.974767	1.0436	1.26228	0.652316	0.675753	1.27862	0.68819	0.69927
	0.144412	0.160675	0.168246	0.168246	0.294047	0.318052	0.444603	0.488744	0.286644	0.425418	0.462553	0.142849	0.0867149	0.161303	0.287423	0.42755	0.467631	0.287015	0.426549	0.464444	0.137954	0.0788556	0.15297		0.143696	0.0883127	0.160453	0.288309	0.429621	0.4706	0.287429	0.42759	0.464894	0.110432	0.0346298	0.122189					1.36986	0.933255	1.0095	1.22779	0.590799	0.61409	1.24049	0.631072	0.642378
	0.0622266	0.0816973	0.342932	0.342932	0.198781	0.224264	0.312645	0.30804	0.193308	0.310502	0.307628	0.0610657	0.34871	0.343622	0.193357	0.31161	0.306942	0.193575	0.310643	0.307684	0.0546569	0.349814	0.342524		0.0619773	0.348405	0.343818	0.194071	0.311752	0.307072	0.193949	0.310635	0.307791	0.0247719	0.363428	0.347655					1.38142	0.59525	0.667142	1.27439	0.29146	0.311613	1.29121	0.324558	0.336709
	0.0970651	0.111692	0.705188	0.705188	0.235867	0.258704	0.477914	0.508368	0.229871	0.496061	0.525773	0.0953481	0.668284	0.70712	0.230171	0.490927	0.518365	0.230171	0.494889	0.525062	0.0904319	0.660958	0.693719		0.0961684	0.669071	0.706557	0.23093	0.489126	0.517019	0.230536	0.494528	0.524471	0.0622119	0.664719	0.688167					1.16392	0.560199	0.630666	1.48276	0.287495	0.30768	1.46218	0.317534	0.329701
	0.564237	0.56809	0.0768304	0.0768304	0.128532	0.135784	0.0668613	0.0846052	0.168874	0.057985	0.0727224	0.574255	0.098831	0.0797532	0.157245	0.0593653	0.076022	0.166481	0.0584679	0.0735068	0.562641	0.10085	0.0805455		0.574761	0.0981669	0.0801207	0.153382	0.0603327	0.0772075	0.165366	0.0589144	0.0736906	0.567095	0.124427	0.0953982					1.30526	0.786697	0.863319	1.55411	0.548932	0.572478	1.53701	0.580291	0.592092
	0.0701536	0.00180001	0.00766046	0.00766046	0.0405621	0.084209	0.114671	0.131607	0.0353732	0.10737	0.121329	0.0711238	0.028624	0.0101477	0.0369413	0.108376	0.124291	0.0354909	0.107761	0.122005	0.0706289	0.0305755	0.0107703		0.0699396	0.028	0.0105172	0.0373151	0.109185	0.125307	0.0359295	0.108155	0.122145	0.0780571	0.0522388	0.0235793					1.46796	0.60298	0.679429	1.31262	0.387433	0.411161	1.32637	0.415966	0.428153
	0.171945	0.159662	0.00736532	0.00736532	0.135315	0.112645	0.148682	0.162594	0.14218	0.138148	0.149485	0.172793	0.0232166	0.0102702	0.13925	0.140111	0.153313	0.141955	0.138738	0.15031	0.164216	0.0243273	0.00983545		0.172392	0.0226749	0.0105695	0.138685	0.14124	0.154583	0.141626	0.139202	0.150557	0.149901	0.0457776	0.0228376					2.01436	0.792795	0.87037	1.66264	0.556562	0.581606	1.69319	0.588507	0.601525
	0.13715	0.120462	0.498562	0.498562	0.0980191	0.0736602	0.162685	0.178591	0.104863	0.187346	0.204461	0.137967	0.478031	0.502882	0.101955	0.181907	0.196204	0.104652	0.185751	0.20308	0.129385	0.474854	0.493955		0.137521	0.478454	0.502381	0.101405	0.179345	0.193814	0.10431	0.18503	0.202313	0.115407	0.492183	0.500248					1.54189	0.559124	0.628658	1.62305	0.226772	0.247206	1.61714	0.261358	0.273818
	0.131957	0.118042	0.51618	0.51618	0.0732385	0.0486592	0.191856	0.215412	0.0818075	0.21588	0.239556	0.133281	0.494305	0.521001	0.0783647	0.210146	0.231302	0.0814989	0.214322	0.238339	0.124089	0.491029	0.511605		0.132886	0.494686	0.520463	0.0776555	0.207676	0.229153	0.081106	0.213696	0.237585	0.110876	0.510333	0.518971					1.52845	0.521208	0.589851	1.67681	0.172605	0.190102	1.66555	0.206205	0.217577
	0.110415	0.106756	0.482479	0.482479	0.113014	0.12283	0.135202	0.149838	0.097585	0.161172	0.177215	0.113614	0.470752	0.487743	0.101005	0.155458	0.168622	0.0984708	0.159498	0.175734	0.113758	0.468412	0.47996		0.11319	0.471001	0.48732	0.102617	0.152769	0.166073	0.0990263	0.158726	0.174931	0.137933	0.48916	0.490563					1.3506	0.493351	0.560706	1.26911	0.169187	0.188364	1.28197	0.20182	0.214032
	0.993341	1.03146	0.686888	0.686888	0.538923	0.563532	0.45827	0.473944	0.578585	0.478552	0.495265	1.00371	0.681036	0.689702	0.568841	0.474063	0.488108	0.576041	0.477233	0.494165	1.00311	0.679091	0.682986		1.00416	0.681172	0.689519	0.564778	0.47195	0.486187	0.575041	0.476652	0.493532	1.02793	0.694456	0.686614					0.660754	0.550765	0.623355	0.879591	0.308585	0.331598	0.868441	0.337517	0.349966
	0.270984	0.249734	0.420197	0.420197	0.255658	0.257657	0.282857	0.311064	0.259472	0.295989	0.319732	0.271704	0.382026	0.422135	0.257294	0.291982	0.317849	0.259278	0.29509	0.319312	0.264362	0.379075	0.419593		0.2719	0.382795	0.4214	0.257146	0.29067	0.317039	0.259186	0.294952	0.318791	0.247027	0.370516	0.420831					0.762509	0.97445	1.04374	1.05262	0.602444	0.620414	1.03811	0.637756	0.648044
	0.236297	0.274994	0.142396	0.142396	0.0708387	0.0389789	0.063588	0.0902413	0.0389402	0.0717778	0.0939313	0.24188	0.102294	0.143313	0.0477692	0.0689272	0.0933896	0.0409794	0.0711844	0.0938068	0.238076	0.0993838	0.140952		0.24273	0.103107	0.142598	0.0509116	0.0681205	0.0930651	0.0416805	0.0711993	0.0934383	0.241448	0.0871982	0.139115					0.682328	0.89864	0.972815	0.987204	0.570085	0.593144	0.969753	0.607236	0.619298
	0.147845	0.165934	0.114413	0.114413	0.0344428	0.0166377	0.316608	0.328927	0.0187056	0.302686	0.312971	0.153223	0.10406	0.110751	0.0234656	0.305668	0.317526	0.0197068	0.303477	0.313959	0.148919	0.10384	0.111975		0.153676	0.104548	0.110526	0.0249669	0.307138	0.31906	0.0200103	0.304012	0.314311	0.153857	0.0809147	0.0963012					1.96886	0.667172	0.736567	1.67801	0.317942	0.337905	1.70559	0.353911	0.36585
	0.486384	0.469329	0.0125118	0.0125118	0.30557	0.272862	0.214007	0.226241	0.317833	0.199972	0.210122	0.488925	0.00175436	0.00880123	0.314615	0.202992	0.214764	0.317235	0.200768	0.211114	0.491117	0.00174184	0.0102936		0.488142	0.00224265	0.00857227	0.313383	0.20447	0.21631	0.316736	0.201307	0.21147	0.503893	0.0204809	0.00448586					1.92346	1.09194	1.17056	1.65157	0.833235	0.858067	1.6792	0.868701	0.880431
	0.387363	0.369719	0.0272048	0.0272048	0.283872	0.256066	0.223423	0.23539	0.292371	0.209823	0.219848	0.38726	0.0180162	0.0236473	0.28937	0.21276	0.224313	0.292029	0.210593	0.220806	0.385218	0.0179658	0.0250421		0.386665	0.0184862	0.0234203	0.288584	0.214191	0.225805	0.291703	0.211114	0.221153	0.38167	0.00380033	0.0103667					0.284198	0.852563	0.93114	0.01134	0.605236	0.628512	0.0281507	0.638136	0.649529
	0.389876	0.376392	0.0528123	0.0528123	0.277631	0.25112	0.0502242	0.0596855	0.285837	0.0455696	0.050781	0.390914	0.0342981	0.0543724	0.282896	0.0462466	0.0548085	0.285511	0.0458169	0.0512372	0.389996	0.038247	0.0617079		0.390359	0.0344092	0.0539929	0.28214	0.0466842	0.0555935	0.285207	0.0461162	0.0512928	0.391411	0.0369856	0.0734654					0.0458305	0.872285	0.942255	0.15528	0.621221	0.645637	0.136583	0.654518	0.664293
	0.0116915	0.0119957	0.422496	0.422496	0.527286	0.507801	0.0345545	0.0271561	0.479533	0.057452	0.0538727	0.021836	0.452331	0.431424	0.492523	0.0532395	0.0464311	0.482462	0.0560208	0.0522677	0.0142177	0.456058	0.431896		0.0218174	0.451692	0.431406	0.497216	0.0508354	0.0437592	0.483723	0.0551537	0.0516181	0.0312314	0.482688	0.46221					0.156515	0.719893	0.786388	0.421153	0.351134	0.369495	0.410567	0.386871	0.397476
	0.74358	0.743301	0.257184	0.257184	0.287587	0.290332	0.0789199	0.0747961	0.319937	0.0582243	0.0514368	0.754976	0.268242	0.263704	0.313183	0.0621328	0.0584813	0.317848	0.0595657	0.0527606	0.762382	0.270014	0.261097		0.754431	0.268015	0.26352	0.309744	0.0643185	0.0607301	0.316895	0.0602756	0.0533759	0.806298	0.301768	0.279858					0.0612025	0.957318	1.02162	0.296873	0.590261	0.60636	0.280294	0.625394	0.634978
	0.598044	0.616416	0.234505	0.234505	0.204658	0.217009	0.0110858	0.0258827	0.231141	0.00724704	0.00541848	0.607907	0.247132	0.239396	0.225295	0.00295069	0.0112133	0.229405	0.00621682	0.00668688	0.613403	0.246399	0.23681		0.607774	0.246615	0.239691	0.222477	0.0010673	0.0131818	0.228724	0.00553709	0.00715616	0.645916	0.268274	0.251712					0.397967	0.329894	0.253791	0.304025	0.524221	0.500812	0.328204	0.491703	0.481764
	0.520739	0.521219	0.295637	0.295637	0.361538	0.354999	0.27951	0.301701	0.373475	0.297457	0.311333	0.524833	0.275587	0.291834	0.370749	0.29362	0.305398	0.37274	0.297034	0.311058	0.528393	0.263042	0.274414		0.524552	0.276335	0.291844	0.369489	0.291715	0.304807	0.372389	0.296852	0.310874	0.540363	0.244701	0.245352					0.798667	1.76841	1.82483	0.825152	1.34342	1.35136	0.830708	1.38232	1.38612
	0.491272	0.480562	0.0743402	0.0743402	0.356991	0.350051	0.243655	0.255255	0.367719	0.236845	0.246579	0.494423	0.0674214	0.0708006	0.365282	0.237934	0.249152	0.367056	0.23722	0.247137	0.498071	0.0682193	0.0731599		0.493974	0.0678364	0.0705808	0.364142	0.238707	0.24997	0.366736	0.237535	0.24728	0.508592	0.0493383	0.0616883					0.331474	1.04658	1.11668	0.170817	0.787266	0.806047	0.193639	0.814904	0.824189
	0.449867	0.442188	0.80688	0.80688	0.220965	0.210334	0.966032	0.99763	0.237472	0.964421	0.989913	0.455279	0.721546	0.799635	0.233928	0.963654	0.992341	0.236453	0.964432	0.990492	0.459639	0.713532	0.790844		0.454814	0.723201	0.798741	0.232192	0.963813	0.993205	0.235919	0.964814	0.990401	0.478209	0.669542	0.760091					0.375835	0.852976	0.932714	0.205832	0.606305	0.633005	0.228792	0.640134	0.652963
	0.217976	0.246111	0.15551	0.15551	0.599849	0.614071	0.20668	0.213347	0.566691	0.204932	0.209985	0.210339	0.154364	0.155102	0.576952	0.204749	0.2114	0.568522	0.205017	0.210184	0.223263	0.152662	0.155367		0.210626	0.154647	0.154945	0.579986	0.205012	0.211662	0.569561	0.205152	0.210195	0.22193	0.139111	0.149073					0.341256	1.10063	1.17354	0.19956	0.842076	0.861212	0.218331	0.871281	0.880661
	0.409683	0.442202	0.245742	0.245742	0.0758944	0.0912341	0.405382	0.415362	0.105314	0.394382	0.402426	0.41814	0.238346	0.242857	0.0988529	0.396666	0.406365	0.103379	0.395008	0.403215	0.421475	0.238397	0.244671		0.418365	0.238744	0.242644	0.0957342	0.397831	0.407579	0.102611	0.395444	0.403486	0.442928	0.220393	0.234253					1.5331	0.59015	0.661474	1.49992	0.310076	0.331368	1.50193	0.341287	0.353726
	0.411661	0.417845	0.257233	0.257233	0.151915	0.145331	0.380621	0.371035	0.175385	0.369544	0.358828	0.417605	0.266332	0.257719	0.170394	0.373372	0.364869	0.173911	0.370152	0.359304	0.42121	0.274154	0.269271		0.417401	0.266035	0.257707	0.167922	0.374373	0.365749	0.173174	0.370427	0.35959	0.438443	0.271967	0.275998					1.5461	0.905002	0.984615	1.49827	0.673774	0.700775	1.49925	0.70598	0.719277
	0.183416	0.195359	0.545811	0.545811	0.10014	0.0968198	0.753978	0.772449	0.0780944	0.745248	0.759095	0.190548	0.502913	0.540611	0.0829791	0.746539	0.763357	0.0795129	0.745722	0.759917	0.194331	0.50027	0.540294		0.190423	0.503725	0.540261	0.0853053	0.747426	0.764702	0.0801274	0.746204	0.760077	0.214526	0.462718	0.516572					1.64778	0.943034	1.02069	1.50939	0.695704	0.720488	1.52058	0.728763	0.741293
	0.532428	0.575757	0.393702	0.393702	0.578029	0.590331	0.125697	0.133553	0.57887	0.143191	0.153261	0.5333	0.398607	0.400509	0.578613	0.139565	0.146578	0.57876	0.142067	0.152215	0.532255	0.399217	0.396491		0.533714	0.398493	0.400235	0.578391	0.137746	0.144777	0.578844	0.141502	0.151699	0.521559	0.430534	0.415356					1.59904	0.608972	0.681598	1.65277	0.352345	0.374194	1.65	0.38213	0.394575
	0.128968	0.158453	0.404724	0.404724	0.301374	0.329336	0.457942	0.463072	0.292026	0.454698	0.456551	0.127207	0.388498	0.40524	0.293403	0.455644	0.460342	0.292496	0.454827	0.45681	0.122961	0.392362	0.412224		0.128221	0.388634	0.404934	0.294436	0.455895	0.460816	0.29301	0.455021	0.456825	0.0956937	0.385686	0.417382					0.327861	0.443441	0.502352	0.500167	0.0958156	0.108327	0.497139	0.126486	0.136778
	0.193827	0.220227	0.446188	0.446188	0.32207	0.351189	0.520365	0.513396	0.317352	0.514308	0.505222	0.192793	0.447548	0.446349	0.31739	0.516555	0.51027	0.317591	0.514627	0.505472	0.187955	0.454548	0.457788		0.193746	0.447304	0.44629	0.317982	0.517051	0.510784	0.317989	0.514798	0.505598	0.162118	0.451471	0.46658					0.414961	0.78586	0.854765	0.49777	0.453138	0.472506	0.497192	0.487281	0.498723
	0.0600993	0.0936558	0.133918	0.133918	0.207605	0.234147	0.0751795	0.0823086	0.199874	0.0819858	0.0908718	0.0590799	0.111775	0.131131	0.200848	0.0794526	0.0858147	0.20025	0.0816327	0.0905919	0.0537999	0.101108	0.115928		0.0601547	0.112431	0.131071	0.201727	0.0788814	0.0852648	0.200701	0.0814513	0.090446	0.0264161	0.0946796	0.0985026					1.90921	0.72543	0.785395	1.65233	0.391375	0.406014	1.67867	0.422596	0.433563
	0.120275	0.133729	0.314318	0.314318	0.281061	0.27281	0.524664	0.567728	0.273293	0.51235	0.548527	0.11833	0.235249	0.307955	0.274614	0.513112	0.55225	0.273848	0.513038	0.54996	0.114291	0.226866	0.299101		0.118344	0.236841	0.30713	0.275397	0.514462	0.554469	0.274057	0.513852	0.550189	0.0899308	0.181069	0.266483					0.0948511	0.6587	0.722717	0.0141888	0.365008	0.381608	0.0276779	0.393966	0.40516
	0.0430655	0.0599411	0.0727549	0.0727549	0.00229054	0.016263	0.132171	0.147376	0.00820128	0.11871	0.130596	0.0451058	0.0828851	0.0770819	0.00393415	0.121543	0.135474	0.00755958	0.119453	0.131632	0.0361012	0.0815779	0.0742006		0.0459742	0.0823552	0.0773265	0.0031143	0.12296	0.137071	0.00740916	0.12001	0.132013	0.0163661	0.102644	0.0870437					0.835487	0.646883	0.716621	0.934037	0.332389	0.35316	0.926732	0.366553	0.378932
	0.00798142	0.025585	0.422091	0.422091	0.0536376	0.0252305	0.0409519	0.0211385	0.0435745	0.0672882	0.0524152	0.0104145	0.421333	0.430705	0.0477254	0.0627732	0.0446977	0.0442401	0.0656621	0.0504174	0.00074365	0.418739	0.426539		0.0113047	0.421539	0.430975	0.0485286	0.0599902	0.0414462	0.0443061	0.0645865	0.0496934	0.0187324	0.43994	0.435509					0.412882	1.00367	1.06948	0.11496	0.620926	0.6378	0.138688	0.657378	0.66644
	0.225255	0.270076	0.0599946	0.0599946	0.150674	0.176007	0.035108	0.0562404	0.160546	0.0410977	0.0615095	0.22876	0.0337547	0.057424	0.157586	0.0374542	0.056365	0.159841	0.0408028	0.0615471	0.228036	0.0220547	0.0412874		0.229461	0.0344725	0.0573281	0.156556	0.0370572	0.0563019	0.159792	0.0408245	0.0614259	0.223492	0.0093488	0.0208013					0.541262	0.971991	1.0435	0.279684	0.704769	0.724848	0.301516	0.734603	0.745391
	0.31678	0.362857	0.408565	0.408565	0.134762	0.161544	0.31612	0.338451	0.152649	0.336341	0.359548	0.322589	0.359251	0.403184	0.148031	0.330206	0.350458	0.151428	0.335123	0.358636	0.322526	0.340964	0.379217		0.323239	0.360614	0.402933	0.146152	0.328301	0.34878	0.151124	0.334635	0.358046	0.326634	0.305297	0.336713					0.720481	1.06062	1.10735	0.729841	0.646234	0.644392	0.736188	0.670406	0.671148
	0.0879512	0.0849584	0.126258	0.126258	0.453424	0.444405	0.128284	0.139246	0.420035	0.128595	0.140274	0.0799716	0.101545	0.124045	0.430146	0.126928	0.136464	0.422005	0.128667	0.140545	0.0913089	0.088072	0.105445		0.0796873	0.102388	0.123975	0.433273	0.127096	0.136803	0.42289	0.12873	0.140646	0.0903467	0.0691882	0.0770741					0.224584	0.73008	0.783668	0.290525	0.301608	0.30948	0.295637	0.335538	0.339977
	0.458162	0.440672	0.160704	0.160704	0.321151	0.289508	0.111898	0.11395	0.329136	0.0930196	0.0913485	0.459543	0.181171	0.165649	0.326347	0.0968372	0.0986791	0.328841	0.0941888	0.0926091	0.459543	0.180582	0.160668		0.458845	0.180886	0.165675	0.325605	0.0987642	0.10083	0.3285	0.0948831	0.0931286	0.464017	0.209546	0.174786					0.312616	0.986029	1.0433	0.382181	0.573591	0.58181	0.385498	0.611771	0.61548
	0.485728	0.469015	0.154615	0.154615	0.310282	0.27927	0.117963	0.131242	0.321729	0.0891715	0.0975743	0.488627	0.177175	0.159079	0.31838	0.0940763	0.106079	0.321198	0.0909901	0.0996683	0.489051	0.17672	0.154326		0.487915	0.176873	0.15915	0.317256	0.0971226	0.109562	0.320752	0.0921118	0.100492	0.49565	0.204175	0.166738					1.67711	0.470329	0.550191	1.51765	0.27719	0.303819	1.53005	0.307748	0.320363
	0.397431	0.381129	0.203247	0.203247	0.306666	0.278333	0.049507	0.0519781	0.313772	0.0318261	0.0305933	0.396297	0.226045	0.207696	0.310996	0.035354	0.037587	0.313526	0.032922	0.0317848	0.393176	0.22572	0.203208		0.395767	0.22571	0.207781	0.31036	0.0371581	0.039625	0.313251	0.0335828	0.0322697	0.384299	0.253246	0.215998					1.53143	0.318367	0.401436	1.42658	0.197517	0.231143	1.43539	0.22274	0.238613
	0.129092	0.145577	0.589061	0.589061	0.0301287	0.0441082	0.302379	0.299742	0.0411911	0.323204	0.323104	0.133143	0.600717	0.594149	0.0376943	0.318618	0.315917	0.0404768	0.321941	0.321763	0.129808	0.599553	0.58965		0.13351	0.600421	0.594192	0.036645	0.316483	0.313702	0.0402931	0.321221	0.321183	0.125396	0.625486	0.604351					1.18554	0.478198	0.56081	1.12037	0.357608	0.379647	1.1325	0.375529	0.385836
	0.114327	0.15001	0.103849	0.103849	0.169382	0.202122	0.0532936	0.0743958	0.170678	0.0436996	0.0613993	0.114933	0.130672	0.10717	0.16905	0.045133	0.0647575	0.170505	0.0442204	0.0622779	0.108832	0.133416	0.108991		0.115987	0.129905	0.107582	0.16904	0.0461812	0.0660905	0.170744	0.0447126	0.0624771	0.0858369	0.160207	0.127021					1.12637	1.7266	1.77399	1.06331	1.33056	1.3344	1.0755	1.35865	1.36098
	0.130556	0.122594	0.528318	0.528318	0.000560929	0.00986809	0.212	0.220769	0.0163031	0.243151	0.253911	0.133478	0.499151	0.530949	0.0118113	0.236418	0.244256	0.0154053	0.241173	0.252029	0.130102	0.492241	0.520668		0.133511	0.499926	0.530635	0.0103432	0.233197	0.241066	0.014885	0.240192	0.251085	0.125674	0.497636	0.517848					1.09608	1.70246	1.7669	1.04892	1.3097	1.32311	1.06031	1.3472	1.35386
	0.613708	0.612583	0.692806	0.692806	0.37585	0.362825	0.965669	0.980418	0.396394	0.944296	0.954374	0.618464	0.654023	0.688073	0.391473	0.948261	0.961687	0.395175	0.945588	0.955956	0.621168	0.652489	0.689209		0.618031	0.654725	0.687752	0.389342	0.95047	0.964312	0.394544	0.946454	0.956522	0.638171	0.618206	0.668922					0.112936	0.781671	0.846095	0.0572113	0.437372	0.458945	0.053432	0.471379	0.480516
	0.276034	0.27259	0.126998	0.126998	0.165672	0.167209	0.180255	0.186803	0.176178	0.178231	0.183064	0.279103	0.124987	0.126528	0.17291	0.17813	0.184654	0.175547	0.178331	0.183284	0.27622	0.123522	0.127134		0.279172	0.125266	0.126364	0.171948	0.178417	0.184951	0.175283	0.17848	0.183299	0.272832	0.110232	0.121446					2.04487	0.729468	0.802546	1.76378	0.460109	0.482366	1.78967	0.491623	0.503915
	0.738943	0.695638	0.0567497	0.0567497	0.383677	0.356741	0.0161224	0.0287446	0.409623	0.0143915	0.0244694	0.745944	0.0755773	0.0586353	0.404014	0.0140815	0.0260563	0.408109	0.0144612	0.0247509	0.745367	0.0774526	0.0590374		0.744999	0.0750056	0.058988	0.401399	0.0143321	0.0264468	0.407068	0.0146542	0.0247378	0.768297	0.0966028	0.0692785					2.04418	0.731095	0.80462	1.75137	0.447734	0.47017	1.77947	0.480543	0.493132
	0.763799	0.717286	0.14908	0.14908	0.419875	0.392481	0.285217	0.295773	0.445916	0.276304	0.284763	0.770443	0.140209	0.146648	0.440364	0.277974	0.288168	0.444391	0.276803	0.285441	0.770114	0.139652	0.147862		0.769457	0.140624	0.146422	0.437734	0.278935	0.289202	0.443342	0.277186	0.285648	0.792702	0.121751	0.137837					2.0396	0.646575	0.719511	1.73163	0.404625	0.426382	1.76005	0.433337	0.44549
	0.797026	0.752321	0.225043	0.225043	0.4245	0.396766	0.113752	0.112129	0.451495	0.125957	0.121687	0.804333	0.190868	0.225718	0.4457	0.123426	0.121966	0.449915	0.125166	0.120912	0.804152	0.191734	0.229231		0.803351	0.191328	0.225154	0.442976	0.122097	0.120751	0.448835	0.124838	0.120477	0.82915	0.188048	0.238198					0.686724	0.810946	0.881766	0.860126	0.536998	0.556649	0.853006	0.567726	0.578642
	0.196314	0.197724	0.695218	0.695218	0.0723677	0.0596875	0.390182	0.40969	0.0779031	0.415379	0.43556	0.197482	0.673544	0.699134	0.0776822	0.409402	0.426946	0.0775896	0.413768	0.434221	0.20369	0.669022	0.688891		0.196923	0.674	0.698653	0.0769388	0.406824	0.424607	0.0773176	0.413074	0.433433	0.232255	0.683803	0.69296					0.330864	0.899311	0.972128	0.229926	0.597306	0.618403	0.232651	0.632119	0.643571
	0.561868	0.575931	0.531059	0.531059	0.316783	0.317586	0.53031	0.512996	0.336452	0.521173	0.50405	0.568046	0.538611	0.533653	0.332065	0.524653	0.509644	0.335198	0.521651	0.504169	0.571863	0.547839	0.547067		0.56795	0.538195	0.533543	0.329982	0.525433	0.510071	0.334649	0.521815	0.504314	0.589576	0.554782	0.566371					1.14898	0.725504	0.804902	0.911802	0.521206	0.547151	0.927411	0.551286	0.563823
	0.505155	0.516017	0.559106	0.559106	0.288999	0.285531	0.329394	0.327018	0.302505	0.346357	0.346592	0.5112	0.567886	0.562335	0.299345	0.342756	0.340362	0.301665	0.345318	0.34548	0.515068	0.566874	0.557926		0.511059	0.56767	0.562407	0.297928	0.341	0.338523	0.301292	0.344722	0.345009	0.532484	0.586611	0.566478					2.01989	1.06253	1.14101	1.68044	0.745681	0.770593	1.71003	0.785928	0.797805
	0.160419	0.155864	0.232894	0.232894	0.00690224	0.017982	0.130826	0.149084	0.0145579	0.106007	0.119115	0.162375	0.281177	0.240465	0.0132009	0.110194	0.126811	0.0140048	0.107534	0.120995	0.166713	0.285827	0.242473		0.162448	0.280245	0.240736	0.0124103	0.112799	0.129916	0.0138324	0.108553	0.121666	0.190743	0.327575	0.273955					0.294487	0.764052	0.832585	0.362286	0.425713	0.443806	0.366959	0.460106	0.470884
	0.0929481	0.0884851	0.362718	0.362718	0.0496706	0.038199	0.121907	0.119411	0.0433283	0.139109	0.139318	0.0946915	0.375129	0.367033	0.0441554	0.135554	0.133027	0.0438147	0.138057	0.138185	0.100102	0.374608	0.363034		0.0947461	0.374849	0.367088	0.0448365	0.133774	0.131145	0.0439546	0.137436	0.13771	0.125442	0.398017	0.374675					0.769907	0.451073	0.449374	0.791806	0.160658	0.150753	0.797184	0.164654	0.160528
	0.449022	0.434319	0.131046	0.131046	0.269633	0.243537	0.654546	0.699083	0.282146	0.63764	0.659074	0.452711	0.103481	0.118061	0.27861	0.638833	0.667438	0.28152	0.638605	0.661728	0.454846	0.0944858	0.110953		0.452002	0.104236	0.11841	0.277369	0.640692	0.671752	0.281071	0.639671	0.662756	0.468142	0.0366078	0.0610682					0.850753	0.906522	0.977517	0.860473	0.493889	0.520474	0.865952	0.537411	0.548739
	1.40307	1.35725	0.172858	0.172858	0.941725	0.913972	0.390436	0.405352	0.973459	0.375278	0.388002	1.41183	0.159356	0.168728	0.967245	0.378541	0.392787	0.971547	0.376128	0.389096	1.41513	0.159057	0.169579		1.4107	0.159926	0.168449	0.963956	0.380133	0.394478	0.970296	0.376722	0.389477	1.45503	0.134644	0.152259					1.55599	1.15281	1.16862	1.37818	0.765645	0.75395	1.39796	0.775388	0.771238
	1.4436	1.40236	0.0953104	0.0953104	0.983478	0.956294	0.333267	0.33379	1.01123	0.30298	0.30028	1.45277	0.130429	0.10399	1.00581	0.308575	0.309079	1.00955	0.304927	0.302287	1.4559	0.137101	0.103929		1.4517	0.129538	0.103814	1.00295	0.311783	0.312457	1.00841	0.30599	0.303203	1.49615	0.188705	0.140674					0.0615879	1.34622	1.37839	0.0866379	0.800412	0.79565	0.0780483	0.840435	0.839228
	1.57902	1.53414	0.192475	0.192475	1.06474	1.03803	0.176726	0.178207	1.09703	0.178258	0.181828	1.5892	0.193875	0.190779	1.09053	0.176906	0.178178	1.09505	0.178257	0.181821	1.59237	0.185064	0.180928		1.58803	0.194209	0.190999	1.08716	0.176891	0.178092	1.09377	0.178207	0.181849	1.63602	0.179194	0.170147					1.05194	0.287479	0.371149	0.762613	0.199479	0.233868	0.79151	0.224045	0.238983
	0.441856	0.529659	0.512354	0.512354	0.503509	0.562428	0.175038	0.197634	0.503876	0.201773	0.224786	0.442575	0.489473	0.516965	0.503899	0.195455	0.215825	0.50359	0.200045	0.223385	0.441857	0.485248	0.506892		0.444157	0.48995	0.516429	0.503709	0.192709	0.213372	0.503973	0.199331	0.222538	0.433355	0.502215	0.513085					1.22512	0.804582	0.85751	0.955739	0.451964	0.463525	0.98418	0.480664	0.491336
	0.117211	0.205046	0.643152	0.643152	0.180669	0.239555	0.378175	0.405781	0.180342	0.402318	0.429691	0.117912	0.612385	0.645845	0.180409	0.396147	0.421049	0.180058	0.400759	0.428547	0.11721	0.606013	0.633444		0.119505	0.613055	0.645318	0.180227	0.393703	0.418997	0.180444	0.400176	0.427773	0.108631	0.614073	0.631344					1.70785	0.61731	0.67345	1.54041	0.251378	0.264626	1.55835	0.283377	0.294642
	0.484098	0.438509	0.3661	0.3661	0.273527	0.246479	0.166194	0.1636	0.290455	0.128283	0.122377	0.487709	0.38822	0.376265	0.286762	0.135865	0.133463	0.289512	0.130696	0.124811	0.485545	0.391082	0.374506		0.486865	0.387779	0.375987	0.285095	0.139828	0.137578	0.288743	0.131969	0.125956	0.493903	0.441797	0.410533					1.64701	1.4572	1.47389	1.50403	1.01264	1.00047	1.52182	1.0413	1.03578
	0.47068	0.42771	0.41348	0.41348	0.226584	0.201274	0.063076	0.0576395	0.246706	0.101933	0.100489	0.475355	0.431695	0.418045	0.242271	0.0945325	0.089632	0.245554	0.0994648	0.0978756	0.473323	0.429484	0.41141		0.474515	0.431479	0.418077	0.240267	0.0904449	0.0852602	0.244707	0.098103	0.096722	0.485193	0.456337	0.423708					1.55606	0.63639	0.660567	1.42894	0.110717	0.101853	1.44559	0.142706	0.139307
	0.489516	0.447129	0.338043	0.338043	0.272275	0.247334	0.146112	0.139118	0.289537	0.157943	0.151697	0.493395	0.334143	0.340672	0.285757	0.155477	0.148338	0.288561	0.157264	0.150921	0.49113	0.33582	0.341119		0.49259	0.33378	0.340709	0.284046	0.154178	0.147136	0.287803	0.15685	0.150605	0.499759	0.361107	0.361994					0.674948	0.862135	0.941643	0.52055	0.615831	0.643077	0.545145	0.649554	0.663241
	0.34778	0.337179	0.211253	0.211253	0.241339	0.236339	0.0375893	0.0486889	0.251035	0.0132365	0.0198447	0.349797	0.221415	0.211038	0.248068	0.0178322	0.0279168	0.250476	0.0147347	0.0215817	0.346754	0.21631	0.202148		0.350058	0.221422	0.211243	0.247193	0.020362	0.0308126	0.250182	0.0156758	0.022253	0.338431	0.221259	0.19584					0.553272	0.877488	0.945156	0.414818	0.551883	0.570994	0.437367	0.5851	0.595881
	0.657664	0.710346	0.0932259	0.0932259	0.343346	0.383265	0.259778	0.276937	0.370879	0.235694	0.248045	0.666125	0.141828	0.100805	0.363897	0.239754	0.255532	0.369019	0.23718	0.249854	0.665263	0.146633	0.102926		0.666914	0.140893	0.101071	0.361051	0.24229	0.258522	0.368504	0.238173	0.250495	0.681873	0.193016	0.134059					0.54396	0.811379	0.891795	0.378902	0.536059	0.563539	0.403399	0.574114	0.587615
	0.574756	0.62369	0.218621	0.218621	0.290454	0.326622	0.303867	0.291825	0.31567	0.297271	0.283133	0.582183	0.22189	0.218635	0.309112	0.299262	0.288308	0.313976	0.297673	0.283392	0.580968	0.227538	0.229484		0.582987	0.221588	0.21867	0.306529	0.299857	0.28887	0.313507	0.297852	0.283562	0.592476	0.196348	0.239346					1.99168	0.751867	0.825797	1.70587	0.449477	0.472493	1.72646	0.484419	0.497498
	0.399647	0.455771	0.0142392	0.0142392	0.268825	0.306196	0.244581	0.272132	0.283001	0.228	0.249516	0.403808	0.0751031	0.020652	0.279086	0.230097	0.25508	0.281976	0.228997	0.251015	0.403486	0.0809103	0.024833		0.404817	0.07395	0.0211709	0.277618	0.231866	0.257501	0.28186	0.229831	0.251417	0.406429	0.12341	0.0523249					1.49673	0.429935	0.432444	1.29285	0.0688942	0.0531205	1.31642	0.0765509	0.0694793
	0.0387868	0.0451245	0.241551	0.241551	0.0600885	0.0642072	0.16276	0.176464	0.0487792	0.13512	0.143968	0.0415585	0.285346	0.250235	0.0521544	0.139801	0.152209	0.0494036	0.136863	0.145991	0.0351845	0.290798	0.252583		0.0414948	0.284484	0.250362	0.053264	0.142728	0.155564	0.0497617	0.137949	0.146776	0.0277659	0.339676	0.286274					1.89141	1.12487	1.14612	1.64268	0.914148	0.904936	1.66385	0.907013	0.902818
	0.141972	0.127877	0.691072	0.691072	0.102584	0.0798897	0.853336	0.860398	0.109297	0.842439	0.845641	0.142853	0.665754	0.688287	0.106649	0.844484	0.850939	0.10907	0.843086	0.846454	0.135809	0.666329	0.692328		0.14245	0.666141	0.688047	0.106088	0.845584	0.852318	0.108732	0.843561	0.846709	0.12433	0.644822	0.684744					1.27909	0.764603	0.813479	1.34216	0.434366	0.443204	1.33523	0.468688	0.473442
	0.326364	0.319366	0.00770872	0.00770872	0.413122	0.421574	0.0495298	0.0522801	0.408343	0.0487014	0.049982	0.325609	0.00366695	0.00653401	0.408924	0.0483902	0.0514142	0.408597	0.0487409	0.0500806	0.321481	0.00386604	0.00701107		0.326047	0.00381637	0.00628048	0.40955	0.0485504	0.0515409	0.408797	0.0488243	0.0500698	0.302695	0.00898716	0.000184183					1.33104	1.20653	1.28571	1.2313	0.968305	0.991822	1.2432	1.00231	1.01392
	0.194888	0.168973	0.173928	0.173928	0.280318	0.281083	0.0291507	0.0192296	0.277159	0.0136607	0.00155539	0.193957	0.17458	0.176169	0.276724	0.0178712	0.00888618	0.277395	0.0145923	0.00237275	0.185943	0.168573	0.165209		0.194197	0.174759	0.176112	0.277308	0.0193563	0.0103633	0.277495	0.0150497	0.00279984	0.158062	0.181242	0.164756					0.0240069	1.40918	1.46295	0.25999	1.13461	1.14254	0.241624	1.1565	1.16042
	0.27492	0.275277	0.128276	0.128276	0.367162	0.381954	0.221459	0.20463	0.362585	0.214516	0.197427	0.273984	0.143894	0.128902	0.36295	0.217863	0.202779	0.362812	0.214866	0.197536	0.269872	0.15304	0.142205		0.27458	0.143454	0.128961	0.363557	0.2184	0.203073	0.363059	0.214944	0.197706	0.249291	0.154306	0.152518					0.0199746	1.00927	1.0891	0.315284	0.792589	0.818712	0.2949	0.824821	0.837107
	0.80435	0.765877	0.148674	0.148674	0.427314	0.383485	0.173247	0.190201	0.449082	0.178727	0.196758	0.812101	0.121658	0.144757	0.445217	0.175839	0.191217	0.447867	0.17845	0.196717	0.821838	0.108262	0.126281		0.810763	0.122524	0.144693	0.442949	0.175468	0.190996	0.446957	0.178394	0.19659	0.864636	0.0871047	0.0958821					0.0107612	1.70576	1.71809	0.328822	1.33636	1.32904	0.30462	1.35661	1.35318
	0.845572	0.808759	0.216558	0.216558	0.463844	0.428009	0.00436889	0.00618684	0.489358	0.0117754	0.013335	0.853075	0.240657	0.219471	0.484574	0.00822964	0.00654054	0.487849	0.0108027	0.0122814	0.861952	0.239275	0.214599		0.851779	0.240301	0.219688	0.481848	0.00661319	0.0047377	0.486844	0.01021	0.0118573	0.902495	0.261557	0.223184					1.75026	1.575	1.60721	1.60351	1.18922	1.18531	1.61449	1.21143	1.20991
	0.649823	0.607261	0.57469	0.57469	0.316925	0.273667	0.31117	0.294839	0.338873	0.336845	0.327505	0.656404	0.59741	0.57902	0.334893	0.332209	0.319209	0.337625	0.335117	0.325465	0.665125	0.597112	0.574617		0.655025	0.597081	0.579115	0.332551	0.32939	0.315828	0.336676	0.334034	0.324671	0.703201	0.624041	0.586852					1.74392	1.5442	1.55907	1.61663	1.19418	1.18354	1.62576	1.20438	1.19986
	0.0203806	0.0336351	0.0669755	0.0669755	0.00391086	0.0254557	0.143563	0.149415	0.00896526	0.128248	0.132591	0.0217559	0.0804421	0.0706692	0.00657306	0.131829	0.137788	0.00860985	0.129136	0.13358	0.0158833	0.0796099	0.0682016		0.0224488	0.0799061	0.0708614	0.00621315	0.133415	0.13935	0.00863333	0.129668	0.133986	0.00042771	0.102725	0.0834903					2.04466	1.24786	1.30768	1.75551	0.960467	0.97323	1.78194	0.997414	1.0027
	0.519197	0.549004	0.413993	0.413993	0.327337	0.346757	0.00852122	0.00469444	0.345975	0.0217137	0.0367722	0.524827	0.416703	0.42171	0.340848	0.0155628	0.0275294	0.34476	0.0197419	0.0349677	0.522466	0.418006	0.417884		0.525319	0.416641	0.421301	0.338976	0.0123911	0.0244237	0.344385	0.0188039	0.0340235	0.523772	0.453816	0.440767					2.06303	2.0975	2.13117	1.75602	1.68066	1.67568	1.78172	1.70638	1.70473
	0.356392	0.385653	0.0590692	0.0590692	0.177532	0.196929	0.0905553	0.0980196	0.195329	0.0806028	0.0839935	0.361762	0.108082	0.0617861	0.190338	0.0823183	0.089106	0.194171	0.0811941	0.0847631	0.359014	0.111657	0.0620685		0.362267	0.107146	0.0620993	0.188565	0.0833309	0.0904126	0.193816	0.0816538	0.0849953	0.3586	0.144696	0.0803023					2.06464	1.35985	1.41486	1.76309	0.970555	0.977397	1.78883	1.00698	1.00992
	0.411877	0.441147	0.439456	0.439456	0.217409	0.2369	0.218451	0.229893	0.236333	0.234105	0.246787	0.417528	0.436975	0.443023	0.231081	0.23063	0.240539	0.235103	0.2331	0.245955	0.414807	0.435218	0.436602		0.418027	0.437042	0.442852	0.229191	0.229013	0.239075	0.234719	0.232625	0.245488	0.415752	0.453595	0.443029					0.665311	0.625867	0.682665	0.948961	0.272622	0.288709	0.932399	0.303458	0.316607
	0.0949162	0.0846347	0.270592	0.270592	0.4331	0.440716	0.374018	0.395039	0.386255	0.368725	0.38628	0.10477	0.242361	0.268146	0.399223	0.36908	0.388657	0.388988	0.368988	0.386895	0.0966324	0.239522	0.266292		0.104559	0.243118	0.267688	0.403753	0.369685	0.389561	0.390397	0.369354	0.386961	0.11397	0.216165	0.252169					0.122937	0.672412	0.729131	0.444401	0.321342	0.335668	0.420406	0.351308	0.363476
	0.0288484	0.0461868	0.379806	0.379806	0.162801	0.181797	0.14453	0.143995	0.155303	0.16152	0.163562	0.0275842	0.390231	0.383305	0.156396	0.15805	0.157316	0.155688	0.160466	0.16246	0.0242622	0.389668	0.379109		0.028322	0.390013	0.383361	0.157245	0.156281	0.155477	0.156075	0.159865	0.161984	0.00213921	0.410107	0.387662					0.0501217	1.9421	1.99267	0.313375	1.58258	1.58744	0.292428	1.61664	1.61839
	0.0403217	0.0537103	0.379875	0.379875	0.179842	0.198421	0.169642	0.173499	0.172071	0.185395	0.191411	0.0387872	0.388072	0.383278	0.173215	0.182137	0.185407	0.172474	0.184398	0.19044	0.0360824	0.387695	0.378743		0.039438	0.387881	0.383239	0.174094	0.180497	0.183762	0.172869	0.183867	0.189985	0.0140041	0.408964	0.388015					0.146638	2.58859	2.62882	0.37217	2.20286	2.2018	0.356518	2.23532	2.23486
	0.00149166	0.0256782	0.25287	0.25287	0.172514	0.19723	0.155468	0.181102	0.16289	0.128941	0.151889	0.000387614	0.326604	0.262942	0.164425	0.132564	0.159459	0.163387	0.130573	0.153724	0.0035359	0.336894	0.272588		0.000497303	0.32506	0.263427	0.165485	0.135426	0.162475	0.163885	0.131789	0.154373	0.0287117	0.398553	0.319996					0.244175	1.75946	1.75308	0.549073	1.44429	1.44224	0.529896	1.46132	1.45992
	0.235706	0.249566	0.616908	0.616908	0.419593	0.411945	0.848364	0.86792	0.407601	0.834236	0.85269	0.233076	0.560894	0.612315	0.410821	0.836047	0.859668	0.408351	0.835059	0.853347	0.233815	0.556175	0.609006		0.233003	0.561947	0.611799	0.411927	0.837539	0.860872	0.408668	0.835796	0.853679	0.218359	0.515883	0.582503					1.96958	0.835212	0.912087	1.74829	0.51058	0.533917	1.76926	0.54863	0.560389
	0.318875	0.32768	0.288843	0.288843	0.142142	0.143237	0.198708	0.157592	0.157127	0.201334	0.162855	0.322022	0.254346	0.289193	0.152041	0.204615	0.167382	0.156298	0.201067	0.161935	0.31842	0.256129	0.292751		0.32209	0.254837	0.288671	0.150648	0.203984	0.166091	0.155965	0.200601	0.161849	0.325065	0.243421	0.291526					1.98178	1.03438	1.07068	1.79376	0.740548	0.738241	1.81225	0.768046	0.766618
	0.530589	0.511365	0.250164	0.250164	0.224848	0.21995	0.291528	0.276907	0.245626	0.291953	0.276441	0.537191	0.248225	0.24911	0.242861	0.29387	0.280627	0.244219	0.291824	0.276115	0.543696	0.255961	0.261367		0.536625	0.248028	0.249065	0.240552	0.293593	0.280217	0.243418	0.291693	0.276038	0.574472	0.248482	0.266285					2.00421	0.96905	1.04746	1.79665	0.673505	0.699977	1.81698	0.711493	0.724235
	0.537607	0.531855	0.0994752	0.0994752	0.2494	0.251672	0.242481	0.253758	0.268622	0.23316	0.239363	0.544365	0.0687156	0.0968272	0.266473	0.234703	0.244196	0.267263	0.233701	0.240176	0.552385	0.0686852	0.0999978		0.544016	0.0691897	0.0965058	0.26428	0.235646	0.24555	0.266555	0.234157	0.24038	0.584562	0.0467764	0.0924681					0.339314	0.311605	0.373551	0.361192	0.220278	0.209821	0.357759	0.171771	0.167517
	0.509708	0.493116	0.131337	0.131337	0.154667	0.148191	0.0721291	0.0794119	0.178532	0.0580549	0.0578683	0.516892	0.153671	0.134814	0.175083	0.0608221	0.0640479	0.176939	0.0589109	0.0588409	0.524102	0.15295	0.130133		0.516351	0.153359	0.134958	0.17246	0.0622511	0.0659362	0.176033	0.0594656	0.0592157	0.557836	0.176361	0.13913					0.548459	1.96242	1.97367	0.533422	1.69423	1.67989	0.531161	1.70431	1.69863
	0.340445	0.396802	0.121892	0.121892	0.647658	0.68071	0.190916	0.163084	0.622484	0.182247	0.158763	0.335125	0.159177	0.121243	0.630384	0.185354	0.159763	0.623767	0.18286	0.158903	0.34535	0.162848	0.124454		0.33593	0.158355	0.121915	0.632615	0.186187	0.16012	0.624713	0.182859	0.159285	0.3432	0.177144	0.129027					1.11441	1.76357	1.81295	0.945462	1.48281	1.49001	0.947634	1.51631	1.51944
	0.21958	0.263888	0.470396	0.470396	0.565901	0.59062	0.157497	0.176194	0.536278	0.179315	0.196722	0.213149	0.454934	0.475464	0.545562	0.174374	0.189369	0.537854	0.177909	0.195718	0.225157	0.452248	0.467399		0.213727	0.455233	0.475018	0.548224	0.172123	0.187576	0.538867	0.177277	0.195095	0.224158	0.472621	0.47681					2.02845	1.15868	1.22281	1.7403	0.801131	0.818097	1.76246	0.83652	0.844571
	0.505078	0.531386	0.166275	0.166275	0.634173	0.634602	0.240234	0.25095	0.62727	0.212397	0.218427	0.503487	0.206732	0.17483	0.629264	0.217164	0.226828	0.627678	0.214164	0.220423	0.505455	0.21187	0.176489		0.503564	0.205954	0.174892	0.629828	0.220107	0.230171	0.627905	0.215239	0.221227	0.495175	0.260007	0.209151					2.01429	1.0407	1.11663	1.73815	0.833106	0.85633	1.75965	0.865605	0.876013
	0.0432035	0.0619094	0.00878028	0.00878028	0.0506201	0.0296726	0.340869	0.354814	0.0366208	0.316606	0.326057	0.046296	0.0481281	0.0164927	0.0421697	0.320768	0.333493	0.0374917	0.318121	0.327856	0.0340228	0.0522969	0.0178395		0.0472532	0.0473375	0.0166691	0.0433138	0.32333	0.336446	0.037673	0.31909	0.328535	0.0117755	0.0934496	0.0449472					2.07816	1.21638	1.29123	1.7803	0.98602	1.00713	1.80359	1.01661	1.02648
	0.48156	0.480337	0.381113	0.381113	0.52124	0.508252	0.675285	0.712718	0.527131	0.656161	0.687012	0.477892	0.307211	0.373071	0.521577	0.658484	0.69249	0.527125	0.657299	0.688811	0.459049	0.299275	0.365435		0.47799	0.30869	0.372409	0.521359	0.660542	0.695336	0.527104	0.658292	0.689269	0.425187	0.252556	0.331121					0.0522114	1.05262	1.10024	0.0853845	0.849368	0.860238	0.0950492	0.862628	0.867802
	0.805446	0.788024	0.747238	0.747238	0.745151	0.729111	0.797584	0.809385	0.754916	0.794925	0.802262	0.805266	0.715291	0.746104	0.748646	0.794842	0.805558	0.754668	0.795062	0.802642	0.783846	0.715251	0.74919		0.805279	0.715742	0.745689	0.748018	0.795105	0.806197	0.754508	0.795328	0.802639	0.744996	0.701167	0.749606					0.00533925	0.647257	0.687473	0.00192337	0.286324	0.288683	0.0159345	0.307102	0.308552
	0.867853	0.844404	0.240648	0.240648	0.905568	0.869711	0.599159	0.618708	0.909133	0.578429	0.592799	0.864847	0.229133	0.233214	0.902977	0.581702	0.599477	0.909448	0.579705	0.594449	0.844058	0.227821	0.236569		0.86453	0.229353	0.233456	0.903198	0.583896	0.602167	0.909369	0.580608	0.594994	0.812185	0.191758	0.214028					1.25897	1.54872	1.62486	1.21379	1.35581	1.37915	1.22161	1.38827	1.39809
	0.0034253	0.0412843	0.364404	0.364404	0.440918	0.462695	0.634243	0.641226	0.402844	0.6156	0.618702	0.0048662	0.33557	0.359297	0.41466	0.619136	0.625656	0.404913	0.61675	0.620019	0.00998738	0.334736	0.362099		0.00437817	0.336061	0.359148	0.418137	0.621061	0.627872	0.406145	0.617474	0.620527	0.00746714	0.303348	0.345275					0.243059	1.59742	1.67407	0.161987	1.38108	1.40474	0.159688	1.41506	1.42522
	0.169874	0.113689	0.106526	0.106526	0.16275	0.178803	0.25733	0.260438	0.130229	0.238594	0.237998	0.174837	0.153999	0.114859	0.140497	0.242373	0.245204	0.132005	0.239748	0.239262	0.163721	0.159206	0.117347		0.174061	0.15306	0.115076	0.14344	0.244288	0.247349	0.133032	0.240442	0.239771	0.164569	0.207693	0.150814					1.29271	1.46934	1.54084	1.07034	1.16278	1.18166	1.08407	1.19725	1.20538
	0.364679	0.378853	0.924012	0.924012	0.249878	0.247753	0.764665	0.810548	0.264389	0.787892	0.829978	0.366121	0.918701	0.922987	0.260358	0.779874	0.819859	0.263535	0.7864	0.829281	0.36531	0.909917	0.90664		0.366133	0.918977	0.922977	0.258874	0.777658	0.818492	0.263186	0.785985	0.828566	0.364311	0.91356	0.891913					1.39378	1.42034	1.4994	1.19753	1.16163	1.1876	1.21182	1.19762	1.20909
	0.609603	0.625975	0.107069	0.107069	0.394407	0.39436	0.179711	0.131144	0.416019	0.173526	0.127408	0.613497	0.170519	0.109091	0.4108	0.175861	0.131796	0.41468	0.174053	0.127182	0.614907	0.177887	0.123899		0.613431	0.169137	0.109985	0.40854	0.176474	0.131689	0.414102	0.173924	0.127471	0.625405	0.189643	0.143723					1.0674			1.05468			1.0489
	0.463081	0.485542	0.659054	0.659054	0.335123	0.337422	0.182683	0.204075	0.349141	0.216621	0.238558	0.464838	0.653094	0.668075	0.345168	0.209822	0.229204	0.348284	0.214363	0.236606	0.464331	0.656318	0.666257		0.464961	0.653122	0.667435	0.343738	0.206217	0.225837	0.347966	0.213373	0.235502	0.464531	0.695855	0.695042					1.14375			1.14009			1.13693
	0.491361	0.497459	0.215724	0.215724	0.314411	0.307116	0.111866	0.0948489	0.334229	0.115546	0.102659	0.494776	0.230128	0.218307	0.329335	0.115482	0.099812	0.333043	0.115367	0.102166	0.495882	0.230146	0.21502		0.494476	0.229833	0.218464	0.327274	0.115082	0.0990515	0.332478	0.115051	0.10215	0.505678	0.248096	0.220992					0.315783			0.516464			0.509933
	0.969623	0.954773	0.636996	0.636996	0.570255	0.550167	1.02987	1.03323	0.597508	1.00511	1.0048	0.978093	0.647837	0.628687	0.591987	1.00937	1.01242	0.595841	1.00672	1.0065	0.986074	0.64391	0.631413		0.977207	0.648341	0.629399	0.589083	1.012	1.01529	0.594902	1.00763	1.00724	1.02515	0.605213	0.605809					0.217483			0.408683			0.404942
	0.424241	0.456087	0.578895	0.578895	0.89365	0.913408	0.602325	0.589757	0.854475	0.598067	0.588053	0.414851	0.591816	0.57818	0.865581	0.599896	0.588007	0.856685	0.598358	0.588131	0.42504	0.594529	0.579275		0.415415	0.59138	0.578515	0.869299	0.600248	0.588207	0.857968	0.598346	0.588326	0.41284	0.606572	0.582854					0.140905			0.31579			0.313027
	0.209561	0.255729	0.0235662	0.0235662	0.643585	0.670759	0.16347	0.124984	0.610367	0.149675	0.111957	0.201238	0.0937936	0.0259671	0.619784	0.153833	0.118869	0.612202	0.150615	0.112324	0.209774	0.105801	0.0456473		0.202073	0.0921747	0.0268747	0.62291	0.155176	0.119712	0.613355	0.150809	0.112798	0.195885	0.117836	0.0731561					0.183158			0.196824			0.188831
	0.168443	0.177389	0.633133	0.633133	0.641401	0.647786	0.700989	0.739656	0.59978	0.70482	0.74166	0.158914	0.568925	0.627615	0.611664	0.70044	0.735488	0.602191	0.704673	0.742113	0.169855	0.547114	0.599507		0.158999	0.570603	0.627185	0.615636	0.700384	0.736007	0.603447	0.704899	0.742005	0.162389	0.502605	0.551481					0.287456			0.279759			0.273085
	0.059018	0.0612076	0.813143	0.813143	0.0545631	0.0605516	0.850804	0.889235	0.0460839	0.854148	0.890743	0.0615027	0.751108	0.80663	0.047729	0.849992	0.884817	0.0465828	0.854025	0.891211	0.0607337	0.730006	0.779709		0.0613232	0.752749	0.806293	0.0486431	0.849974	0.885372	0.0469221	0.854262	0.891118	0.0687315	0.684446	0.729165					0.231549			0.216742			0.211817
	0.0842727	0.0743444	0.0540884	0.0540884	0.145467	0.158383	0.204262	0.155885	0.126832	0.197628	0.151707	0.0887498	0.0810759	0.0493353	0.131371	0.200133	0.156253	0.127895	0.198177	0.151505	0.0855336	0.0816045	0.0564129		0.0883361	0.0805321	0.0500796	0.133245	0.200789	0.156183	0.128574	0.198059	0.151808	0.0973687	0.0601794	0.0464526					0.307153			0.766597			0.730809
	0.133253	0.122214			0.0119565	0.0298514			0.00229741			0.136055			0.00444088			0.00280223			0.134283				0.135638			0.0054187			0.00325108			0.14349							1.92734			1.63869			1.66105
	0.368696	0.365367			0.481067	0.493155			0.475117			0.367301			0.475897			0.475435			0.36381				0.367816			0.476641			0.475698			0.342901							0.26372			0.129482			0.152186
	0.409191	0.397413			0.516389	0.524949			0.508835			0.407995			0.510297			0.509245			0.405059				0.408339			0.51118			0.509526			0.387436							1.73575			1.49922			1.51877
	0.347269	0.344293			0.451024	0.464943			0.445383			0.346114			0.446068			0.445675			0.342331				0.346651			0.446774			0.44594			0.321777							1.74495			1.50627			1.52546
	1.03388	1.08811			1.23185	1.27197			1.23432			1.03132			1.23258			1.23405			1.02749				1.03233			1.23231			1.23436			0.997173							0.0507172			0.406036			0.380117
	0.287894	0.358546			0.354507	0.394623			0.356236			0.289137			0.354584			0.356008			0.287411				0.290147			0.354395			0.356344			0.273091							0.202003			0.554028			0.52685
	0.858502	0.923543			0.93891	0.981549			0.936623			0.85838			0.935512			0.936606			0.854942				0.859527			0.935712			0.937068			0.830793							0.0445906			0.436888			0.408366
	0.648324	0.603076			0.53309	0.491752			0.541184			0.648515			0.534991			0.541023			0.633489				0.647846			0.534569			0.54064			0.619801							1.44658			1.28052			1.29858
	0.896969	0.837812			0.890567	0.845488			0.894443			0.894433			0.889233			0.89471			0.876141				0.893681			0.889398			0.894458			0.849577							1.97777			1.67066			1.69912
	0.969257	0.899877			0.712163	0.659953			0.733014			0.972257			0.725124			0.732163			0.959653				0.971073			0.723431			0.731303			0.95871							1.9735			1.67297			1.70142
	0.184155	0.164728			0.145046	0.122827			0.151604			0.184785			0.149021			0.151375			0.177449				0.184348			0.148485			0.151038			0.164005							1.77561			1.52314			1.54362
	0.303779	0.277011			0.310881	0.283183			0.313507			0.30328			0.311819			0.313548			0.295683				0.30273			0.3117			0.313291			0.279358							1.88331			1.64795			1.66877
	0.253059	0.252064			0.380208	0.395278			0.372465			0.251604			0.373694			0.372876			0.247805				0.252167			0.374607			0.373214			0.225425							1.8733			1.63559			1.65501
	0.223687	0.224715			0.348284	0.365696			0.34137			0.222198			0.342258			0.34173			0.218417				0.222777			0.343094			0.342071			0.194834							1.50799			1.46405			1.47065
	0.245941	0.24884			0.382695	0.400186			0.375405			0.244292			0.376365			0.375788			0.240319				0.244927			0.377243			0.376138			0.216098							0.60617			0.846225			0.831301
	0.0940239	0.139426			0.295629	0.258887			0.260814			0.103411			0.270249			0.26306			0.0979415				0.104268			0.273712			0.263818			0.110354							0.713382			1.00971			0.992081
	0.11419	0.060221			0.0243161	0.0111673			0.0252853			0.112843			0.0263019			0.0253313			0.117548				0.111712			0.0261496			0.0249697			0.138							0.64134			0.994324			0.971827
	0.0909847	0.054195			0.63213	0.602546			0.58494			0.0786831			0.597641			0.58789			0.0867784				0.0780475			0.602314			0.589073			0.0680246							1.96263			1.67829			1.70678
	0.0278793	0.0510479			0.498738	0.483048			0.448766			0.0390902			0.462096			0.451823			0.0320969				0.0394692			0.467033			0.453184			0.0507645							1.91146			1.64161			1.66857
	0.0194949	0.00197866			0.596117	0.581368			0.547436			0.00694147			0.560441			0.550412			0.0145834				0.00672378			0.56525			0.55174			0.00843476							1.89775			1.59816			1.62825
	0.320515	0.30694			0.414182	0.421865			0.409697			0.319518			0.409854			0.409961			0.313957				0.319895			0.410498			0.410146			0.290262							0.346933			0.597693			0.572623
	0.433115	0.409595			0.305725	0.272281			0.314047			0.43536			0.311685			0.313698			0.438413				0.434439			0.310848			0.31333			0.450758							0.28467			0.562317			0.534965
	0.347736	0.318827			0.244968	0.207586			0.25136			0.349358			0.249474			0.251151			0.352411				0.348354			0.24884			0.250814			0.363275							0.370791			0.638598			0.612502
	0.370265	0.340475			0.219487	0.18244			0.228381			0.372953			0.22612			0.227999			0.377187				0.371896			0.225214			0.227578			0.393637							0.619166			0.961717			0.940973
	0.187293	0.168479			0.0799019	0.0542063			0.0929505			0.189168			0.0880682			0.0923995			0.178426				0.188648			0.0869341			0.0918824			0.166023							2.0626			1.74657			1.77115
	0.250389	0.216464			0.128106	0.0878178			0.133968			0.252457			0.132362			0.133791			0.256422				0.251332			0.131774			0.133445			0.268037							2.08429			1.77699			1.80187
	0.160254	0.128761			0.0594969	0.0188803			0.0648368			0.16142			0.0634462			0.0646845			0.164997				0.160428			0.0629054			0.0643501			0.174587							2.06081			1.73623			1.76202
	0.148114	0.114146			0.0168609	0.0273028			0.0257027			0.14969			0.0238619			0.0253281			0.153991				0.148584			0.0229317			0.0248374			0.16698							1.83431			1.60906			1.63262
	0.0386182	0.0464116			0.175036	0.193655			0.169943			0.0368832			0.169892			0.170218			0.0312379				0.037622			0.170591			0.170524			0.00138088							1.84288			1.63454			1.65734
	0.190617	0.187188			0.234543	0.211313			0.236075			0.189582			0.231538			0.23638			0.176349				0.189384			0.23179			0.236425			0.156035							0.245624			0.0749108			0.0978475
	0.00707188	0.0322278			0.398961	0.378678			0.367714			0.0167901			0.37532			0.369689			0.0113466				0.0170175			0.378516			0.370549			0.0309788							0.329177			0.665931			0.643724
	0.0210693	0.0258017			0.422305	0.395486			0.38779			0.0129099			0.396143			0.390013			0.0165373				0.0125917			0.399696			0.390903			0.00182346							0.208315			0.0788712			0.103475
	0.036747	0.0244395			0.424451	0.405615			0.392432			0.028363			0.400674			0.394447			0.0333208				0.0283726			0.404003			0.395429			0.0156994							0.193571			0.0790275			0.105262
	0.12631	0.133596			0.257051	0.267203			0.248679			0.124643			0.250187			0.249149			0.123957				0.125045			0.251094			0.249515			0.107223							0.320114			0.6167			0.589812
	0.529318	0.529237			0.350439	0.342219			0.36358			0.533747			0.360624			0.362773			0.537857				0.533397			0.359232			0.362382			0.552533							1.05055			1.21315			1.1994
	0.0772036	0.062192			0.206736	0.218328			0.18313			0.0834583			0.188804			0.184526			0.079857				0.0830463			0.19117			0.185361			0.0904508							0.699852			0.665382			0.672583
	0.00713333	0.00215029			0.413876	0.405145			0.376658			0.00166918			0.38783			0.378851			0.0104756				0.00197437			0.39133			0.379848			0.00808128							0.591526			0.609297			0.613055
	0.0932788	0.10783			0.0380565	0.0334354			0.0219553			0.0963867			0.0268331			0.0227918			0.0935465				0.0968196			0.0283398			0.0231455			0.0943394							0.665662			0.658232			0.663906
	0.0621871	0.0815572			0.184575	0.165194			0.162742			0.067896			0.16909			0.164117			0.0634042				0.0683773			0.171197			0.164593			0.0692195							1.77849			1.56065			1.58282
	0.566463	0.529142			0.66058	0.65359			0.65146			0.564605			0.653932			0.651996			0.565619				0.564435			0.654942			0.652187			0.556999							1.83965			1.59249			1.61671
	0.268902	0.24436			0.367016	0.340479			0.361502			0.266942			0.362313			0.362006			0.261957				0.266423			0.362948			0.361986			0.244703							1.78834			1.5549			1.57793
	0.700057	0.758882			0.841751	0.859302			0.830255			0.699556			0.834818			0.830765			0.708643				0.70003			0.835629			0.831213			0.710899							1.80849			1.58489			1.60809
	0.633017	0.684375			0.718553	0.735779			0.714864			0.633251			0.716546			0.714968			0.636844				0.633707			0.716693			0.715204			0.631802							1.54848			1.31857			1.33875
	0.211141	0.253046			0.199117	0.166446			0.160102			0.221119			0.171355			0.162536			0.210217				0.221989			0.175146			0.163435			0.212984							1.84952			1.60242			1.62693
	0.48319	0.504927			0.0638129	0.0820273			0.102047			0.493468			0.0909956			0.0997258			0.482319				0.49395			0.0873155			0.0987518			0.488644							1.8762			1.61599			1.64144
	0.506651	0.566697			0.123025	0.160533			0.158307			0.516722			0.148037			0.156075			0.505689				0.517933			0.144609			0.155322			0.506945							2.11851			1.79847			1.82486
	0.487158	0.513334			0.541849	0.540119			0.541328			0.487481			0.540973			0.541411			0.483748				0.487654			0.540994			0.541443			0.468764							0.0478709			0.016207			0.00906421
	0.295892	0.316606			0.287378	0.283782			0.294136			0.297167			0.291211			0.293832			0.288891				0.297288			0.290605			0.293655			0.270124							0.0790739			0.0417147			0.0376062
	0.1923	0.141921			0.278972	0.320026			0.242572			0.20112			0.25251			0.244527			0.192096				0.199994			0.25599			0.245897			0.212061							0.0536816			0.0204134			0.0218853
	0.26477	0.212156			0.150504	0.194524			0.12064			0.27315			0.128792			0.122193			0.264699				0.271973			0.131624			0.123398			0.284762							0.380995			0.839116			0.801738
	0.111014	0.0635869			0.30465	0.347437			0.277402			0.11906			0.284857			0.278807			0.110615				0.117932			0.287442			0.279924			0.129346							1.48958			1.52551			1.52495
	0.196179	0.202013			0.19402	0.175987			0.200399			0.194868			0.195332			0.200333			0.182527				0.194833			0.194999			0.200258			0.161344							1.52046			1.48098			1.48165
	0.268932	0.321807			0.142896	0.176421			0.158254			0.273758			0.153723			0.157193			0.270661				0.274679			0.152161			0.157025			0.264826							1.49863			1.54947			1.54711
	0.366677	0.41515			0.197285	0.23079			0.213368			0.373023			0.20869			0.212257			0.370339				0.373815			0.207052			0.212067			0.371111							1.10345			1.29822			1.28115
	0.278214	0.326231			0.119434	0.150923			0.135774			0.28411			0.131137			0.134653			0.28194				0.284886			0.129465			0.13444			0.282056							1.64839			1.48497			1.503
	0.171508	0.117713			0.18153	0.227569			0.160321			0.177561			0.166289			0.161527			0.17057				0.176372			0.168251			0.162485			0.186009							0.130725			0.237909			0.209249
	0.640843	0.703795			0.723318	0.783663			0.723863			0.63929			0.722329			0.723663			0.627466				0.641064			0.72239			0.724026			0.598728							0.307763			0.632949			0.614377
	0.549195	0.616765			0.644924	0.703602			0.645344			0.548125			0.644012			0.645152			0.537147				0.549936			0.644069			0.645502			0.510386							1.94267			1.7218			1.74636
	0.395717	0.461224			0.520085	0.578029			0.517862			0.394065			0.516974			0.517851			0.382626				0.395842			0.517324			0.51828			0.35433							1.8847			1.66767			1.68983
	0.0213922	0.0162316			0.154139	0.170108			0.144061			0.0241835			0.14575			0.144611			0.0264588				0.0235624			0.146886			0.145048			0.0529784							1.90387			1.65737			1.67832
	0.0160612	0.00675934			0.188708	0.207518			0.175818			0.0191115			0.178326			0.17652			0.0210496				0.018429			0.179728			0.177058			0.0478695							1.02579			0.976883			0.988156
	0.00269214	0.00256726			0.178123	0.193411			0.167897			0.00583395			0.169662			0.168464			0.00723605				0.00523795			0.170813			0.168895			0.0331818							1.09026			1.03144			1.04219
	0.69124	0.654449			0.846431	0.845905			0.832544			0.688691			0.836335			0.833326			0.690009				0.688613			0.837815			0.833683			0.677248							0.995768			0.968817			0.97829
	0.442019	0.4149			0.556085	0.56108			0.547675			0.440446			0.549076			0.548168			0.435937				0.440622			0.550103			0.548434			0.413297							0.849885			0.797395			0.807705
	0.233754	0.246626			0.333919	0.356655			0.329144			0.233313			0.3294			0.329355			0.227936				0.234083			0.330011			0.329677			0.204652							0.974637			0.909979			0.921597
	0.0763388	0.0349858			0.10301	0.134709			0.0941142			0.0763379			0.0949327			0.0945706			0.0822745				0.0752966			0.0959233			0.0951356			0.11011							0.96858			0.889912			0.901472
	0.0876104	0.116037			0.202778	0.225924			0.198109			0.0877429			0.198165			0.198326			0.0833708				0.0885297			0.198722			0.198693			0.060611							0.873569			0.8144			0.824591
	0.0258382	0.0199975			0.0883837	0.120617			0.0871416			0.0268147			0.0860175			0.0871348			0.0322257				0.0256836			0.0862408			0.0874734			0.062193							2.01379			1.72921			1.75741
	0.0733983	0.0898924			0.274796	0.296437			0.262461			0.0707576			0.26476			0.263126			0.0682714				0.0715302			0.266093			0.263678			0.041619							1.99093			1.69357			1.72139
	0.0617408	0.0804871			0.264176	0.287623			0.251803			0.0590918			0.254111			0.252465			0.0566338				0.0599008			0.255446			0.253029			0.0300981							2.04706			1.76565			1.79193
	0.190164	0.182216			0.113418	0.121927			0.122534			0.191938			0.119044			0.121994			0.185518				0.192327			0.118337			0.121803			0.175689							0.500122			0.86192			0.826107
	0.228089	0.214623			0.185966	0.193447			0.194007			0.228955			0.19168			0.193686			0.224371				0.229232			0.191331			0.193561			0.215531							0.572642			1.01285			0.977227
	0.405856	0.473282			0.402553	0.453293			0.41078			0.406077			0.40777			0.410134			0.394146				0.407828			0.407029			0.410182			0.371259							0.446506			0.312665			0.335166
	0.427122	0.494383			0.440766	0.494718			0.449724			0.427065			0.446639			0.449009			0.41544				0.428819			0.445803			0.44906			0.391792							0.148024			0.148573			0.146537
	0.323547	0.387671			0.370542	0.427539			0.374369			0.323383			0.372022			0.37399			0.311838				0.325094			0.37175			0.374235			0.288657							0.0857816			0.0881998			0.084859
	0.0270831	0.0323349			0.172018	0.159033			0.165385			0.0253024			0.166239			0.1659			0.0202549				0.0252314			0.166957			0.166041			0.00420227							0.0546722			0.0188239			0.0150037
	0.134109	0.0728367			0.0878331	0.138252			0.077227			0.137817			0.078525			0.0777496			0.146969				0.136205			0.0796836			0.0784046			0.178271							0.717153			0.776006			0.781057
	0.313913	0.261404			0.00672621	0.0610824			0.00275044			0.320468			0.00160284			0.00233035			0.331345				0.318915			0.000584587			0.0016753			0.373459							0.446669			0.564704			0.565417
	0.321313	0.265736			0.0490015	0.00184188			0.0604806			0.326673			0.0588874			0.0599129			0.33684				0.325019			0.0576534			0.0592322			0.377839							0.69425			0.653539			0.666672
	0.869495	0.898134			0.717228	0.753442			0.731931			0.872376			0.727565			0.730947			0.863301				0.87333			0.726192			0.730671			0.863215							0.727304			0.591886			0.60526
	0.902897	0.934874			0.780991	0.819675			0.794701			0.905117			0.790537			0.793764			0.89539				0.906175			0.789266			0.793546			0.891086							0.254417			0.100082			0.127315
	0.959	0.987039			0.835208	0.871647			0.848594			0.961153			0.844474			0.847692			0.951307				0.962147			0.843247			0.847464			0.947403							0.323464			0.156042			0.181351
	0.70842	0.679271			0.468009	0.441233			0.483377			0.713404			0.48034			0.482491			0.719322				0.712482			0.478719			0.481873			0.74342							0.509337			0.562532			0.567426
	0.563275	0.536824			0.33735	0.329047			0.351428			0.568318			0.348226			0.350568			0.573712				0.567414			0.34674			0.350145			0.597232							0.60552			0.666571			0.670556
	0.143609	0.140794			0.066828	0.0779923			0.0523809			0.146375			0.0555052			0.0531983			0.147481				0.145914			0.0570349			0.0537366			0.17205							0.597586			0.642426			0.648294
	0.157409	0.145728			0.258281	0.267325			0.253702			0.156355			0.253767			0.253967			0.150121				0.156786			0.254427			0.254172			0.124312							1.34487			1.27329			1.28301
	0.384297	0.362001			0.305862	0.272338			0.310707			0.385549			0.308879			0.310595			0.387476				0.384686			0.308424			0.310347			0.394513							1.67349			1.53552			1.54718
	0.334564	0.312913			0.260822	0.227372			0.265128			0.335777			0.263491			0.26505			0.338122				0.334916			0.263081			0.264811			0.345408							0.578941			0.649916			0.652917
	0.186479	0.166739			0.0934531	0.0654464			0.105543			0.188138			0.100792			0.105065			0.176863				0.187625			0.09977			0.104574			0.162558							0.733945			0.762785			0.768611
	0.47153	0.45195			0.716998	0.685098			0.693263			0.464222			0.701074			0.694755			0.478422				0.463743			0.703267			0.695192			0.487367							0.6823			0.721797			0.726619
	0.579545	0.638741			0.818712	0.853432			0.799046			0.576173			0.805306			0.800008			0.583506				0.576999			0.807005			0.800808			0.58253							0.0864821			0.222603			0.200838
	0.347968	0.369654			0.499771	0.49522			0.489676			0.34628			0.492518			0.490296			0.347407				0.346315			0.493416			0.490571			0.335384							0.894116			1.01478			1.00148
	0.104989	0.161977			0.495216	0.534535			0.462002			0.0990534			0.471844			0.463743			0.107023				0.100089			0.474912			0.464944			0.0953939							1.04815			1.15815			1.14631
	0.543524	0.514451			0.218455	0.183039			0.23712			0.55008			0.233234			0.236071			0.557319				0.548956			0.231286			0.235297			0.591206							0.927085			1.03283			1.02034
	0.12546	0.130856			0.0855821	0.0769151			0.0917185			0.125566			0.0881988			0.091517			0.120175				0.125641			0.0877816			0.0914062			0.114521							0.0126285			0.0629835			0.0510037
	0.105599	0.0883973			0.142842	0.145662			0.137203			0.105387			0.140505			0.137404			0.109791				0.105136			0.140903			0.137451			0.114828							0.174849			0.175605			0.187377
	0.270011	0.262268			0.257252	0.256536			0.256083			0.270924			0.258384			0.256009			0.276547				0.27078			0.258319			0.255913			0.282482							0.0996813			0.0250781			0.0268398
	0.296496	0.33376			0.495454	0.533379			0.487554			0.292017			0.486958			0.488055			0.274989				0.293428			0.488069			0.488544			0.23511							0.470475			0.583993			0.584508
	0.4569	0.468736			0.372743	0.394924			0.376506			0.458972			0.378418			0.37599			0.466743				0.45938			0.377783			0.375813			0.484978							0.444352			0.411873			0.420079
	0.596153	0.607852			0.465067	0.492752			0.471028			0.599789			0.472706			0.470325			0.609701				0.600078			0.471799			0.470122			0.636418							0.423012			0.504409			0.504528
	0.0687756	0.0601944			0.111006	0.124118			0.0999946			0.0709271			0.102044			0.100613			0.0729572				0.0703919			0.103235			0.101072			0.0977354							2.08607			1.75842			1.78506
	0.783251	0.72001			0.518761	0.469369			0.532838			0.787787			0.530659			0.532105			0.796038				0.78619			0.529164			0.531337			0.828865							0.0457172			0.0353388			0.035794
	0.791129	0.727905			0.525343	0.47624			0.539748			0.79567			0.537384			0.538999			0.803339				0.794092			0.535871			0.538228			0.835265							0.00937189			0.0243883			0.0213105
	0.971454	0.908195			0.698752	0.649144			0.713662			0.976115			0.711169			0.712883			0.983798				0.974518			0.709602			0.712093			1.01634							0.0652564			0.0822761			0.0799481
	0.139823	0.102267			0.668339	0.634806			0.621564			0.128016			0.634145			0.624507			0.135977				0.127353			0.638789			0.625654			0.119174							0.0643655			0.0733137			0.0599712
	0.518154	0.524817			0.179545	0.186961			0.209266			0.526628			0.201321			0.207414			0.522426				0.526853			0.198373			0.206645			0.534115							1.74655			1.54028			1.56499
	0.464866	0.477386			0.191424	0.201121			0.215613			0.471654			0.209048			0.214111			0.46819				0.471854			0.206661			0.213489			0.47465							0.488943			0.330081			0.355822
	0.345974	0.325923			0.0559949	0.0688463			0.0240764			0.354537			0.0322514			0.0259617			0.351429				0.354046			0.0353914			0.026998			0.369916							0.418688			0.239311			0.266428
	0.492466	0.450357			0.23605	0.209278			0.255531			0.497515			0.251126			0.254443			0.494971				0.49668			0.249218			0.253607			0.507049							0.291127			0.140617			0.165274
	0.105873	0.0942646			0.0350341	0.010413			0.0455867			0.107497			0.0411533			0.045188			0.0958661				0.107146			0.0402896			0.0447631			0.0784458							0.44748			0.271294			0.298117
	0.296049	0.257266			0.228434	0.219175			0.235537			0.297322			0.232402			0.235207			0.288762				0.297199			0.231966			0.234936			0.274538							2.05347			1.73241			1.76151
	0.228989	0.20399			0.140822	0.140667			0.151665			0.231378			0.147309			0.151124			0.218856				0.231695			0.146592			0.150879			0.197643							2.03481			1.70609			1.73484
	0.406368	0.391885			0.302745	0.275218			0.311718			0.40802			0.308951			0.311325			0.409187				0.407314			0.30806			0.310989			0.415629							1.9848			1.64029			1.67064
	0.422456	0.405071			0.315464	0.285548			0.322677			0.424399			0.320321			0.322403			0.426492				0.423616			0.319612			0.322106			0.435621							0.116642			0.246012			0.249636
	0.441376	0.420575			0.295778	0.264465			0.305368			0.444072			0.302659			0.304937			0.447011				0.443201			0.301693			0.304542			0.460497							1.88452			1.68436			1.70271
	0.787327	0.763509			0.317185	0.296043			0.349177			0.797326			0.343059			0.347186			0.806353				0.796304			0.339647			0.346052			0.853116							1.85805			1.65072			1.66859
	0.718514	0.673575			0.347608	0.302457			0.36635			0.728352			0.362885			0.365323			0.738577				0.726953			0.360934			0.364448			0.789364							1.31128			1.56791			1.54874
	0.00587594	0.00577991			0.0897188	0.105274			0.0902958			0.00558723			0.0879272			0.0902994			0.00747952				0.00634269			0.0881846			0.0904271			0.0461781							1.96873			1.68296			1.71086
	1.07848	1.02886			0.700233	0.67075			0.725342			1.08536			0.720796			0.723842			1.08884				1.08423			0.718181			0.722769			1.12412							0.00376217			0.0361649			0.0395526
	1.40231	1.3602			0.923662	0.898969			0.956563			1.41157			0.950262			0.954554			1.4158				1.41048			0.946831			0.953278			1.45822							0.275171			0.244192			0.2558
	1.32453	1.28414			0.845263	0.818971			0.874026			1.33394			0.868572			0.872203			1.33897				1.3329			0.865506			0.871011			1.38281							0.182817			0.223116			0.229036
	0.0686972	0.0792205			0.19632	0.190382			0.183965			0.0659407			0.188332			0.184682			0.0730606				0.0657006			0.189367			0.184989			0.0802079							1.50957			1.34378			1.36425
	0.0262553	0.0117141			0.3238	0.330075			0.291518			0.0308425			0.300437			0.293396			0.0239136				0.0305016			0.303564			0.294402			0.022267							0.0576466			0.202127			0.19922
	0.00059931	0.011602			0.386496	0.393968			0.350649			0.00885135			0.360874			0.352714			0.00239956				0.00862273			0.364306			0.353822			0.000240693							0.115686			0.248811			0.245973
	0.00497553	0.0117156			0.245013	0.245238			0.222201			0.00305472			0.228167			0.223568			0.00645776				0.00329731			0.230439			0.22427			0.0111398							1.11417			1.07195			1.08235
	0.203293	0.23486			0.189278	0.192493			0.196628			0.205005			0.193721			0.196247			0.19765				0.205332			0.193015			0.196099			0.180811							1.04164			1.00413			1.01411
	0.210965	0.250933			0.22292	0.22907			0.227089			0.212854			0.22539			0.226863			0.207722				0.213294			0.224946			0.226822			0.193499							0.970354			0.940567			0.949827
	0.323519	0.350529			0.342017	0.341214			0.345556			0.324684			0.343811			0.345412			0.318592				0.324917			0.343473			0.34534			0.301984							1.56609			1.37926			1.39914
	0.195228	0.211631			0.349722	0.337021			0.302948			0.20713			0.315176			0.305793			0.198962				0.207235			0.319827			0.307134			0.219517							1.45445			1.2846			1.30271
	0.898397	0.913208			0.408043	0.41757			0.450357			0.909014			0.439198			0.447815			0.90075				0.908994			0.435006			0.446567			0.917923							1.63401			1.47064			1.49066
	0.324154	0.329826			0.181275	0.179569			0.137927			0.335014			0.14937			0.140521			0.326587				0.334933			0.153654			0.141815			0.344336							0.0178916			0.137237			0.134186
	0.238102	0.244391			0.371503	0.391134			0.364808			0.236674			0.365478			0.365151			0.231718				0.237384			0.366307			0.365508			0.205652							0.099443			0.153716			0.156855
	0.205922	0.216515			0.349132	0.370693			0.341823			0.204365			0.342644			0.342196			0.19957				0.205131			0.343528			0.342586			0.172972							1.2233			1.40874			1.39878
	0.569643	0.543162			0.339618	0.307222			0.354842			0.573605			0.351154			0.354047			0.577046				0.572763			0.349604			0.353444			0.595246							0.0676354			0.199061			0.195681
	0.505357	0.486405			0.296369	0.268457			0.310656			0.509391			0.306971			0.309911			0.512378				0.508557			0.305524			0.30938			0.530444							0.112232			0.169236			0.171373
	0.635632	0.590055			0.322353	0.296223			0.346934			0.641643			0.341685			0.345496			0.640901				0.640697			0.339203			0.344498			0.660384							0.918339			1.17339			1.14566
	0.642156	0.592266			0.329087	0.300161			0.352906			0.647992			0.347846			0.351526			0.647308				0.646982			0.345451			0.350534			0.666847							0.198498			0.239843			0.232045
	0.249641	0.248184			0.0441934	0.0558164			0.057412			0.252443			0.0541272			0.0565557			0.254416				0.252561			0.0528359			0.0562449			0.276666							0.0126761			0.0686198			0.0606869
	0.280186	0.281229			0.395068	0.410146			0.38916			0.278875			0.389854			0.389467			0.275009				0.279464			0.390592			0.389757			0.253067							0.0404174			0.0593041			0.0496053
	0.76903	0.76051			0.429649	0.412596			0.453599			0.77508			0.448298			0.45216			0.778933				0.774465			0.445781			0.451375			0.800088							1.40957			1.29683			1.31247
	1.25714	1.29326			0.804237	0.816446			0.848338			1.26595			0.839378			0.845452			1.27085				1.26613			0.834657			0.844177			1.2994							1.37363			1.28274			1.29672
	1.22055	1.24238			0.735278	0.72826			0.776762			1.22811			0.768339			0.77413			1.23252				1.22804			0.763932			0.77281			1.25789							0.925712			1.13816			1.12685
	0.770123	0.799406			0.599596	0.635681			0.615512			0.773444			0.610925			0.614451			0.764852				0.774377			0.609414			0.614143			0.766447							2.10025			1.80386			1.82918
	0.767127	0.800823			0.601339	0.639541			0.617359			0.770596			0.612616			0.616288			0.761659				0.771595			0.611102			0.615998			0.76349							2.07392			1.77279			1.7988
	0.752957	0.78557			0.578167	0.61611			0.595343			0.756338			0.590589			0.594184			0.747937				0.757314			0.588926			0.593849			0.749681							0.105059			0.188082			0.190053
	0.464109	0.456205			0.661366	0.674526			0.646186			0.46095			0.650018			0.647005			0.461861				0.46138			0.651605			0.647525			0.443551							0.200288			0.221336			0.23093
	0.33584	0.329881			0.486286	0.499644			0.476333			0.333736			0.47831			0.476868			0.33135				0.33422			0.479438			0.477256			0.309813							0.0213229			0.106623			0.110765
	0.365691	0.360377			0.513053	0.526938			0.503915			0.363722			0.505524			0.504413			0.36026				0.364248			0.506585			0.504781			0.33654							0.0708779			0.491446			0.458844
	0.273965	0.257331			0.170688	0.142694			0.183081			0.275918			0.178272			0.182589			0.264708				0.275441			0.177217			0.18208			0.251416							0.0540202			0.492418			0.459019
	0.249893	0.239337			0.160339	0.136517			0.171437			0.251646			0.167223			0.170985			0.242112				0.251223			0.166257			0.170537			0.230934							0.0356176			0.473528			0.439991
	0.35245	0.395851			0.148346	0.174735			0.16485			0.359076			0.160566			0.163716			0.359862				0.359627			0.158832			0.163461			0.368668							0.622857			0.700038			0.704729
	0.209558	0.249264			0.0594036	0.0802199			0.0738346			0.215547			0.0701492			0.0728657			0.21674				0.216029			0.0686737			0.0726658			0.224545							0.585548			0.663305			0.665967
	0.217039	0.233494			0.352989	0.377419			0.346695			0.215729			0.347178			0.347001			0.210598				0.216578			0.347953			0.347386			0.183769							0.535526			0.629222			0.633131
	0.170395	0.106569			0.142902	0.1067			0.1433			0.169631			0.143298			0.143409			0.170156				0.168894			0.143417			0.143102			0.169585							1.26213			1.11371			1.12714
	0.0455072	0.0221568			0.0441442	0.0772343			0.0383238			0.0462622			0.0404513			0.0385108			0.0414936				0.0455103			0.0407973			0.0389294			0.0366612							1.2445			1.12122			1.13297
	0.189106	0.135077			0.11133	0.0837172			0.117513			0.189271			0.11514			0.11729			0.184524				0.188966			0.114766			0.116903			0.173923							1.24114			1.18167			1.18904
	0.425662	0.360295			0.0431993	0.00613808			0.0719941			0.431932			0.0643041			0.0705148			0.425368				0.430545			0.0615692			0.0692992			0.443506							0.103315			0.159791			0.140938
	0.221253	0.156549			0.130269	0.181986			0.105856			0.227256			0.112428			0.107059			0.220989				0.225872			0.114721			0.108162			0.23902							0.918829			0.918935			0.910535
	0.313455	0.256139			0.0991221	0.147441			0.0717283			0.320966			0.079103			0.0731239			0.313999				0.319694			0.081696			0.074289			0.334427							1.17382			1.27105			1.26553
	0.22108	0.254958			0.557811	0.578759			0.529664			0.213558			0.53844			0.531175			0.226368				0.213963			0.54097			0.532113			0.224594							0.0524775			0.182734			0.166623
	0.511868	0.537799			0.407902	0.417535			0.422555			0.513825			0.418531			0.421635			0.513413				0.51407			0.417013			0.421349			0.513069							0.0766689			0.0597138			0.0438958
	0.308703	0.334692			0.290721	0.295056			0.297366			0.308107			0.294745			0.296995			0.305699				0.308466			0.294108			0.296949			0.29423							0.271893			0.141318			0.166694
	0.0820012	0.115014			0.13196	0.156304			0.133231			0.0821047			0.131827			0.133083			0.0782818				0.0829352			0.131778			0.133281			0.0570161							1.94856			1.65531			1.67859
	0.0265406	0.0633999			0.0772768	0.103067			0.0786053			0.0274086			0.0771528			0.0784542			0.0231101				0.0282803			0.0770856			0.078665			0.00286794							0.549241			0.78091			0.758537
	0.234258	0.205949			0.131456	0.0940467			0.135936			0.236027			0.134478			0.135839			0.239816				0.235004			0.134038			0.135561			0.249511							0.626867			0.8881			0.863587
	0.205007	0.213111			0.377263	0.389333			0.365396			0.202465			0.367865			0.366065			0.202384				0.202921			0.369115			0.366544			0.184097							0.74863			0.988231			0.965967
	0.170013	0.171818			0.295912	0.303121			0.287419			0.168321			0.289054			0.287902			0.168004				0.168627			0.289973			0.288246			0.1526							1.93786			1.77722			1.79406
	0.222375	0.217304			0.125131	0.129515			0.138883			0.22497			0.133702			0.138152			0.212921				0.225513			0.132717			0.137892			0.192408							0.966149			1.34285			1.313
	0.161875	0.186312			0.0618563	0.0949188			0.0749501			0.165122			0.0701301			0.0740794			0.155784				0.166099			0.069006			0.0739478			0.140038							0.8701			1.23562			1.20794
	0.0808424	0.0765221			0.0775575	0.091894			0.0698431			0.08317			0.0708131			0.0702687			0.0863732				0.0825737			0.0717356			0.0706236			0.113441							1.77281			1.57762			1.59274
	0.869208	0.831436			0.502172	0.480835			0.517429			0.876682			0.515432			0.516459			0.882425				0.87576			0.513803			0.515712			0.921567							1.6727			1.48068			1.50161
	1.20261	1.1742			0.772669	0.756486			0.798093			1.21216			0.794004			0.796475			1.21897				1.21131			0.79128			0.795458			1.26489							2.02294			1.68832			1.71722
	1.1572	1.13192			0.725895	0.711919			0.747509			1.16656			0.744384			0.746111			1.17401				1.16578			0.742043			0.745218			1.2199							2.01231			1.67933			1.70845
	0.325057	0.329094			0.0732167	0.0781608			0.0916849			0.32966			0.0876227			0.0905334			0.32802				0.329621			0.0857205			0.0899427			0.34829							2.01376			1.6726			1.70211
	0.371347	0.371475			0.116084	0.121887			0.134444			0.375897			0.130463			0.133293			0.374908				0.375789			0.128566			0.132706			0.396258							0.102994			0.0483384			0.0557578
	0.250339	0.249882			0.00529041	0.00924661			0.0233594			0.254657			0.0194643			0.0222315			0.253462				0.254547			0.0176028			0.0216366			0.274664							1.93444			1.77324			1.78943
	0.0863245	0.113154			0.255766	0.286004			0.247697			0.084584			0.248495			0.248095			0.0790965				0.085621			0.249441			0.248582			0.0486255							1.93125			1.73283			1.75193
	0.616056	0.612008			0.59278	0.570822			0.600429			0.614822			0.594023			0.60038			0.597745				0.614734			0.593705			0.600255			0.573339							1.99329			1.79608			1.81556
	0.0605212	0.0691705			0.289543	0.305254			0.273787			0.0571334			0.277249			0.27467			0.0566867				0.0577164			0.278902			0.275274			0.0322762							1.40903			1.39871			1.39881
	0.0436851	0.0504483			0.277543	0.292709			0.261109			0.0401488			0.264822			0.262023			0.0400982				0.0407086			0.266537			0.262638			0.0162487							0.613295			0.96857			0.937706
	0.0412658	0.0597191			0.290959	0.313378			0.274328			0.0376188			0.277869			0.275239			0.036607				0.0384012			0.279611			0.275923			0.00955273							2.04259			1.71702			1.74227
	0.0533039	0.0625466			0.258413	0.274678			0.245177			0.0500317			0.247838			0.245913			0.0487773				0.0506446			0.249255			0.246448			0.0232042							2.02049			1.70905			1.73345
	0.251154	0.274888			0.495052	0.500689			0.479483			0.24766			0.482314			0.480444			0.247332				0.248061			0.483914			0.481069			0.221428							2.04687			1.72065			1.74522
	0.0440712	0.0635183			0.262142	0.280768			0.248948			0.0412647			0.251353			0.249681			0.0388186				0.041995			0.252765			0.250255			0.0102963							0.144814			0.130739			0.123251
	0.0519239	0.0689685			0.250091	0.267517			0.238124			0.0494348			0.240286			0.238788			0.0472889				0.0500999			0.241573			0.239318			0.0209971							0.0893696			0.0759645			0.0695065
	0.0285915	0.00501668			0.119367	0.14399			0.110267			0.0259744			0.111727			0.110731			0.032343				0.0252662			0.112709			0.111224			0.048266							0.411878			0.86689			0.83141
	0.0883634	0.107396			0.0155701	0.00498168			0.00598333			0.0941795			0.00958747			0.00660972			0.0851773				0.094732			0.010427			0.00669965			0.0761632							0.380016			0.847005			0.810524
	0.0697597	0.0567296			0.0740938	0.0575282			0.0767806			0.0691658			0.075726			0.076725			0.0656243				0.0688215			0.075503			0.0765234			0.0537122							0.616887			0.655519			0.662325
	0.00698767	0.0177029			0.0231439	0.0370295			0.0183264			0.00761946			0.0198313			0.0185304			0.0102454				0.00793398			0.020277			0.0187852			0.0209201							0.71706			0.663962			0.67972
	0.0324987	0.0389281			0.176625	0.185348			0.16003			0.0312789			0.164878			0.16095			0.0356129				0.0315233			0.166465			0.161508			0.0441771							0.405056			0.439497			0.441788
	0.340117	0.338936			0.250511	0.249945			0.260456			0.34258			0.258112			0.259815			0.345726				0.342317			0.257042			0.259585			0.351557							0.299346			0.29534			0.307706
	0.19447	0.175979			0.068961	0.0529908			0.0777914			0.197387			0.0759469			0.0772778			0.201513				0.196805			0.0750141			0.0769486			0.212963							0.340747			0.703958			0.680372
	0.0576809	0.0248893			0.299396	0.315203			0.26794			0.0645309			0.277901			0.269658			0.0514047				0.0642081			0.280738			0.270655			0.0507131							0.350309			0.228953			0.249207
	0.16689	0.196177			0.000353233	0.0200814			0.0174003			0.172034			0.012522			0.016293			0.168878				0.172565			0.010834			0.0159638			0.16673							0.208003			0.111433			0.129142
	0.855366	0.850937			0.414686	0.408245			0.446146			0.865752			0.439781			0.444147			0.873581				0.865117			0.436429			0.44315			0.915479							0.227291			0.103898			0.126335
	0.0142495	0.00650485			0.177118	0.191784			0.165328			0.0173218			0.167578			0.165985			0.0185679				0.0167435			0.168859			0.166468			0.0442619							0.210842			0.12814			0.14378
	0.0825409	0.0752663			0.106602	0.120632			0.0949776			0.0851914			0.0971729			0.0956261			0.0870887				0.084629			0.0984404			0.0961027			0.113056							0.885263			0.888532			0.897417
	0.0750303	0.0692222			0.108754	0.122393			0.0974817			0.077588			0.0995916			0.0981131			0.079596				0.0770424			0.100828			0.0985711			0.105272							1.26236			1.18723			1.19813
	1.35927	1.40302			1.01115	1.03452			1.03945			1.36793			1.03288			1.03758			1.37133				1.3683			1.02989			1.03693			1.39638							1.12068			1.02495			1.03502
	1.37267	1.42141			0.996639	1.01921			1.02965			1.38163			1.02211			1.02748			1.38487				1.38214			1.01862			1.02667			1.40981							1.5933			1.51404			1.51858
	1.01489	1.06672			0.797879	0.827296			0.81713			1.02093			0.812314			0.815812			1.02288				1.02159			0.810273			0.815499			1.03598							0.894522			0.860093			0.871581
	0.22727	0.223654			0.36606	0.380345			0.357903			0.225572			0.359171			0.358346			0.221621				0.226092			0.360138			0.358692			0.197786							0.910901			0.877157			0.889511
	0.526749	0.547667			0.222003	0.227111			0.248881			0.534243			0.243043			0.247146			0.537954				0.534261			0.2402			0.246392			0.55867							0.858194			0.843042			0.853042
	0.11756	0.102862			0.0451739	0.0201988			0.0552816			0.119217			0.0512407			0.0548981			0.108865				0.118821			0.0504013			0.0544635			0.0942088							1.09056			1.08709			1.09823
	0.281761	0.264372			0.196368	0.170744			0.207324			0.283528			0.203098			0.206884			0.273237				0.283083			0.202169			0.206424			0.259754							0.523492			0.577123			0.58041
	1.19575	1.15424			0.796497	0.76873			0.81993			1.20394			0.815618			0.818535			1.20729				1.20291			0.813192			0.81753			1.24525							1.99325			1.6589			1.68776
	0.772835	0.806751			0.600908	0.638972			0.61787			0.776279			0.613098			0.616728			0.767816				0.777265			0.61146			0.616407			0.769453							0.503139			0.707511			0.701075
	0.24271	0.250555			0.336744	0.355875			0.332381			0.242032			0.332754			0.33262			0.237282				0.242724			0.3333			0.332908			0.215456							0.381345			0.607269			0.60104
	0.216496	0.19984			0.394989	0.372286			0.382886			0.213163			0.38567			0.383748			0.210518				0.212746			0.386909			0.383951			0.191257							0.460947			0.647881			0.643478
	0.303747	0.285317			0.063055	0.0540411			0.0840858			0.309141			0.07852			0.0828461			0.307317				0.308772			0.0764762			0.0821762			0.316527							2.11971			1.8261			1.85045
	0.525218	0.479738			0.184425	0.140783			0.206097			0.530679			0.202282			0.204862			0.538959				0.529273			0.199961			0.203917			0.572982							0.462505			0.813198			0.791854
	0.756266	0.766229			0.378579	0.385504			0.410154			0.76514			0.402126			0.408192			0.762787				0.765173			0.398959			0.407315			0.778988							0.0543247			0.0700557			0.0620062
	0.644664	0.65462			0.281712	0.288702			0.312152			0.653273			0.304421			0.310257			0.651061				0.653315			0.301366			0.309411			0.666263							0.0180512			0.00669932			0.0129001
	0.554072	0.581296			0.256321	0.275138			0.283214			0.561724			0.276038			0.281505			0.558309				0.562148			0.273345			0.280864			0.565862							0.0226394			0.118024			0.0927062
	0.0597646	0.0960978			0.394104	0.414505			0.365859			0.0538303			0.374386			0.367394			0.0616057				0.0544244			0.376991			0.368315			0.0525018							0.234008			0.298101			0.275713
	0.396896	0.411548			0.254386	0.282987			0.261754			0.401538			0.262533			0.261008			0.410036				0.401795			0.261526			0.260792			0.438141							0.0094299			0.0903141			0.0674972
	0.463491	0.483251			0.299856	0.325841			0.31037			0.467488			0.310692			0.309421			0.475942				0.467875			0.309333			0.309089			0.500822							0.300436			0.479178			0.458889
	0.913261	0.868791			0.466494	0.420806			0.48574			0.92324			0.482173			0.484676			0.933733				0.921825			0.480165			0.483786			0.985602							0.359244			0.217221			0.241052
	0.94652	0.910969			0.443819	0.409643			0.476358			0.957345			0.470397			0.474377			0.96781				0.956012			0.466937			0.473116			1.02265							0.292662			0.172301			0.193892
	0.0164607	0.0263011			0.17195	0.180254			0.159417			0.0144798			0.161452			0.159974			0.0139025				0.0148988			0.16274			0.160394			0.00468395							1.37293			1.29258			1.30166
	0.158008	0.145214			0.025595	0.0335257			0.0296584			0.159297			0.0298221			0.0292985			0.166731				0.159214			0.0293485			0.029177			0.196044							1.3928			1.27958			1.29051
	0.00253517	0.0409066			0.234516	0.258925			0.222074			0.000181498			0.223871			0.222768			0.00405166				0.00079163			0.225206			0.223407			0.0369927							2.10107			1.81401			1.8387
	0.00749132	0.0463588			0.270383	0.297038			0.255336			0.00405613			0.257781			0.256185			0.000507355				0.00505231			0.259372			0.256907			0.0335603							0.628856			0.65963			0.66406
	0.0442985	0.00832023			0.210007	0.234195			0.19531			0.0476177			0.197736			0.196141			0.050734				0.0466938			0.199289			0.196835			0.0833457							0.633709			0.662107			0.667121
	0.923776	0.945473			0.560261	0.566847			0.59142			0.93196			0.5836			0.589477			0.928235				0.932908			0.58046			0.588609			0.933783							0.738151			0.747072			0.753404
	0.412465	0.399752			0.330879	0.304638			0.338787			0.413596			0.336062			0.338462			0.413656				0.412974			0.3353			0.338176			0.416533							1.88558			1.75343			1.7672
	0.402451	0.389233			0.347587	0.32088			0.353113			0.402656			0.350675			0.352958			0.401306				0.402084			0.350196			0.352747			0.399094							0.523321			0.806335			0.795447
	0.333503	0.323679			0.299462	0.274741			0.30476			0.333621			0.302324			0.304616			0.332053				0.333107			0.30186			0.304437			0.328792							2.05508			1.77644			1.80149
	0.236551	0.21988			0.138905	0.143577			0.151025			0.238917			0.146068			0.150363			0.227194				0.239237			0.14516			0.150061			0.20791							2.04801			1.78465			1.80863
	0.28037	0.230888			0.309088	0.275078			0.299618			0.27686			0.304189			0.300235			0.29461				0.275224			0.304854			0.300247			0.32408							2.05896			1.76831			1.79509
	0.351132	0.378341			0.112445	0.13242			0.131742			0.358243			0.126334			0.130497			0.354901				0.358676			0.124412			0.1301			0.360037							0.0535376			0.0852988			0.0797438
	0.278709	0.308003			0.0965151	0.116363			0.114704			0.284131			0.109559			0.113527			0.280979				0.284654			0.10775			0.113164			0.280144							0.32802			0.242712			0.25815
	1.06495	1.05814			0.677547	0.643925			0.707879			1.07328			0.702216			0.706218			1.08032				1.07258			0.69935			0.705339			1.11622							0.190079			0.225462			0.231694
	0.986724	0.97191			0.56859	0.548939			0.597636			0.995521			0.591547			0.595867			1.0027				0.994649			0.588477			0.594889			1.03385							2.13709			1.84419			1.86904
	0.0119179	0.0680433			0.292364	0.324246			0.26909			0.00726751			0.276741			0.270254			0.0182691				0.00801696			0.278748			0.271125			0.0187631							0.0181311			0.0153438			0.00744422
	0.419728	0.413075			0.166651	0.162682			0.182813			0.42612			0.181232			0.181682			0.434155				0.425723			0.179393			0.181018			0.467524							0.0649447			0.0436252			0.0504007
	0.142612	0.126658			0.190514	0.202703			0.162858			0.149813			0.169697			0.164489			0.145336				0.149374			0.172445			0.165439			0.157852							0.00307026			0.00981943			0.0165801
	0.145764	0.130977			0.151187	0.162435			0.126734			0.152274			0.132551			0.128188			0.14897				0.151852			0.135008			0.129044			0.161126							0.974841			0.956454			0.94949
	0.00917867	0.00212083			0.231019	0.211674			0.215179			0.00516192			0.219192			0.216235			0.00435724				0.00481628			0.220766			0.216563			0.0150787							0.734394			0.715711			0.72209
	0.251207	0.268088			0.373242	0.397467			0.367616			0.250126			0.368024			0.367877			0.245368				0.250967			0.368722			0.368234			0.220945							0.488727			0.830909			0.799105
	0.268734	0.283224			0.389156	0.413824			0.38422			0.267631			0.38432			0.384442			0.262549				0.268449			0.384964			0.384791			0.237096							1.55172			1.42608			1.44033
	0.258245	0.267928			0.372316	0.396207			0.367454			0.257028			0.36763			0.367674			0.252897				0.257745			0.36826			0.368007			0.228419							1.56592			1.42285			1.4384
	0.123313	0.132767			0.681655	0.690151			0.634371			0.111821			0.647172			0.637133			0.122167				0.112154			0.651785			0.638601			0.103351							1.37886			1.35889			1.35757
	0.154102	0.171955			0.12122	0.146554			0.128872			0.15593			0.125489			0.12836			0.147803				0.156789			0.124909			0.128337			0.128466							1.38731			1.35272			1.35256
	0.45887	0.434761			0.344335	0.311123			0.352267			0.460609			0.349594			0.351972			0.461506				0.459755			0.348845			0.351629			0.469385							2.06148			1.78415			1.81031
	0.531798	0.588852			0.416571	0.453649			0.437106			0.534632			0.431807			0.435686			0.534556				0.535652			0.429668			0.435373			0.533419							2.06453			1.80445			1.83025
	1.1039	1.06548			0.591966	0.56222			0.627919			1.11441			0.619659			0.625828			1.11304				1.11339			0.616044			0.624481			1.14955							0.198242			0.076958			0.098369
	1.00913	0.965402			0.523631	0.489436			0.554349			1.0186			0.547295			0.552606			1.01694				1.01751			0.544231			0.551383			1.05073							0.20498			0.0881327			0.107972
	1.07291	1.02896			0.562233	0.528092			0.596987			1.0829			0.5888			0.595008			1.08052				1.08181			0.585342			0.593674			1.11443							0.576619			0.593519			0.603031
	1.09866	1.05813			0.62376	0.59305			0.655141			1.10839			0.648127			0.653328			1.10761				1.10735			0.644964			0.652102			1.1433							1.95592			1.64278			1.67146
	1.24104	1.18308			1.22779	1.18122			1.23239			1.23866			1.22696			1.23262			1.22023				1.23792			1.22706			1.23235			1.19386							1.93195			1.64521			1.67226
	1.17271	1.16592			0.71669	0.683261			0.752113			1.18114			0.745171			0.749977			1.18764				1.18045			0.741435			0.748655			1.22316							0.375545			0.741708			0.706023
	1.25611	1.23914			0.725446	0.70854			0.762444			1.2672			0.754911			0.760146			1.2756				1.26618			0.750997			0.758904			1.31683							1.12808			1.12828			1.12742
	0.0178509	0.0438305			0.227936	0.255509			0.215388			0.0151541			0.217672			0.216044			0.0124292				0.0160964			0.219018			0.21665			0.0150974							1.16945			1.14279			1.14595
	0.247853	0.236204			0.368662	0.378805			0.360835			0.246445			0.361969			0.361278			0.240715				0.246901			0.362928			0.36158			0.214597							1.23533			1.17234			1.17712
	0.251057	0.235121			0.360359	0.367233			0.355672			0.249318			0.355758			0.355959			0.244808				0.249677			0.356439			0.356148			0.220133							1.6857			1.57562			1.58284
	0.235076	0.234195			0.00508178	0.00819184			0.0156959			0.240838			0.0108449			0.014424			0.238115				0.240656			0.00872823			0.0137366			0.246278							1.24065			1.13531			1.1503
	0.0831834	0.0982046			0.275344	0.292368			0.263904			0.080309			0.265927			0.264537			0.0783615				0.0809615			0.267165			0.265043			0.0513571							1.3074			1.17584			1.19254
	0.683918	0.644377			0.515987	0.479811			0.53498			0.685391			0.526694			0.534239			0.66986				0.684659			0.525185			0.533625			0.659445							1.60028			1.46987			1.48171
	0.733148	0.699482			0.52751	0.488907			0.546269			0.735114			0.537925			0.545565			0.720543				0.73443			0.536457			0.544943			0.712842							1.57277			1.53856			1.54047
	0.649789	0.617769			0.463748	0.427087			0.481105			0.651764			0.47319			0.480469			0.637954				0.651093			0.471856			0.479903			0.631121							0.609077			0.54982			0.566472
	0.03547	0.0450107			0.260083	0.275704			0.244817			0.0321946			0.248107			0.245673			0.0315604				0.0327759			0.249715			0.246267			0.00706541							0.587629			0.587713			0.598756
	0.0671098	0.0739837			0.275227	0.288672			0.261532			0.0634856			0.264404			0.2623			0.0635277				0.0640162			0.265862			0.262836			0.0392275							0.665501			0.601856			0.619
	0.0564262	0.0664597			0.271593	0.287651			0.257655			0.0528938			0.260515			0.258428			0.0522912				0.0535046			0.261998			0.258989			0.026595							0.265706			0.622377			0.60722
	0.514351	0.541535			0.234554	0.252807			0.259922			0.521697			0.253204			0.258301			0.51885				0.522104			0.250653			0.257702			0.52589							0.737512			1.11833			1.09193
	0.070864	0.0912921			0.262558	0.281492			0.251517			0.0685941			0.253359			0.252123			0.0659809				0.0693096			0.254552			0.252638			0.0390512							0.723133			0.637451			0.656735
	0.168778	0.222052			0.0743614	0.104074			0.0835982			0.173126			0.0804027			0.0829324			0.169035				0.174103			0.0794947			0.0829333			0.159372							0.91075			1.12305			1.1023
	0.224957	0.248568			0.163669	0.179024			0.171831			0.227804			0.169182			0.171276			0.225914				0.228262			0.168391			0.17119			0.218792							1.09773			1.31268			1.29266
	0.338578	0.365864			0.264202	0.279179			0.273164			0.342527			0.270366			0.272559			0.340579				0.342999			0.269485			0.272452			0.337764							0.493309			0.56438			0.568299
	0.251559	0.25154			0.327694	0.344			0.325562			0.250824			0.325166			0.325712			0.247168				0.251328			0.325523			0.32592			0.228921							0.432977			0.540992			0.541873
	0.27186	0.272248			0.365326	0.383427			0.360672			0.271022			0.360997			0.360895			0.267054				0.271565			0.361601			0.361171			0.246748							0.645367			0.735619			0.727031
	0.0399586	0.0317121			0.177004	0.194689			0.162671			0.042824			0.165663			0.163466			0.0448057				0.0421817			0.167197			0.164035			0.0709942							0.653176			0.710637			0.700286
	0.0332887	0.0263378			0.163811	0.180868			0.151009			0.035998			0.153603			0.15171			0.0378661				0.0353777			0.154984			0.152229			0.0628033							0.58216			0.649101			0.639162
	0.495668	0.496226			0.353959	0.347097			0.36452			0.499428			0.36214			0.363869			0.503193				0.499147			0.361018			0.363559			0.514178							0.369024			0.697431			0.678319
	0.878808	0.915509			0.905187	0.94577			0.910059			0.877652			0.907418			0.909762			0.863456				0.879009			0.907217			0.909874			0.839042							1.50734			1.31818			1.33677
	0.952127	0.988486			1.06351	1.105			1.06179			0.949478			1.06014			1.06187			0.933137				0.951026			1.06056			1.06218			0.897019							1.36325			1.20566			1.22182
	0.750901	0.786941			0.786767	0.83103			0.789979			0.750222			0.787342			0.789729			0.736588				0.75156			0.787239			0.789898			0.703303							1.47907			1.29657			1.31468
	0.0626625	0.077817			0.223301	0.245493			0.214553			0.0608325			0.215808			0.21501			0.0569803				0.0616178			0.216811			0.215455			0.030733							0.121507			0.120997			0.112461
	0.0711272	0.0850076			0.245352	0.266192			0.235085			0.0689733			0.236845			0.23563			0.0660453				0.0697092			0.237983			0.236115			0.0407035							1.73826			1.53426			1.55143
	0.00801963	0.00239046			0.175231	0.194158			0.163943			0.0103979			0.16604			0.164552			0.0129236				0.00971623			0.167274			0.165043			0.0381529							0.338961			0.209723			0.231439
	1.11811	1.06272			0.710908	0.666203			0.73583			1.12578			0.731367			0.734385			1.13527				1.12418			0.728723			0.733313			1.18013							0.532965			0.574306			0.581621
	0.00334782	0.00991827			0.182537	0.20427			0.172236			0.00600606			0.173823			0.172788			0.00946515				0.00521529			0.174991			0.173273			0.0384834							1.33084			1.18493			1.20166
	0.00372107	0.014192			0.180523	0.205803			0.170412			0.00505612			0.171874			0.170942			0.0115252				0.00416033			0.17303			0.171447			0.0422391							1.99404			1.68973			1.71351
	0.0592357	0.043447			0.139998	0.163351			0.128263			0.0617739			0.1303			0.128889			0.0653142				0.0609492			0.131599			0.129425			0.0940462							1.58708			1.45054			1.46307
	0.0306408	0.0397685			0.198075	0.21769			0.18893			0.0286483			0.190227			0.189422			0.024162				0.0293811			0.191292			0.189853			0.00417869							0.898235			0.878805			0.88784
	0.195848	0.222113			0.32806	0.356604			0.322861			0.194849			0.322815			0.32308			0.188847				0.195837			0.323455			0.323476			0.160144							0.054475			0.0803998			0.0724249
	0.345608	0.374755			0.47069	0.501655			0.466407			0.344774			0.466158			0.466575			0.33858				0.34582			0.466732			0.466966			0.3101							0.344239			0.504186			0.500745
	0.224686	0.255437			0.370148	0.399178			0.362645			0.223498			0.363478			0.363002			0.217989				0.224558			0.364345			0.363458			0.189514							0.0116213			0.00705517			0.00509307
	0.0647706	0.106303			0.268539	0.235301			0.235761			0.0732363			0.24543			0.237821			0.063254				0.0741477			0.2486			0.238529			0.0617867							0.141725			0.120461			0.121612
	0.205996	0.245994			0.198579	0.166878			0.159823			0.215822			0.171121			0.162227			0.204304				0.21668			0.174871			0.163124			0.205538							0.00345415			0.00336482			0.00261521
	0.0102359	0.027192			0.0622366	0.059398			0.0651624			0.00771617			0.0606245			0.0652643			0.00745145				0.00802408			0.0606569			0.0653966			0.0356169							1.52992			1.19686			1.2298
	0.00217276	0.0225326			0.0824772	0.106036			0.079765			0.00182881			0.0795399			0.0798538			0.00175848				0.00259995			0.0799095			0.0801329			0.0207299							1.57721			1.25603			1.28775
	0.271782	0.292729			0.335469	0.359521			0.334621			0.271862			0.333777			0.334604			0.267175				0.272654			0.33398			0.334832			0.246963							1.46421			1.12084			1.15435
	1.09233	1.04888			0.702915	0.673733			0.728524			1.10079			0.723778			0.726997			1.10461				1.09969			0.721124			0.725913			1.1459							0.02396			0.252521			0.235319
	0.15658	0.170978			0.302172	0.325566			0.295011			0.155062			0.295733			0.29537			0.150035				0.155891			0.2966			0.295773			0.122641							1.78337			1.56517			1.58166
	0.244839	0.257824			0.376825	0.399649			0.370601			0.243537			0.37111			0.370908			0.238489				0.244338			0.371882			0.371275			0.212266							1.97445			1.63817			1.66739
	0.463119	0.490333			0.180478	0.199161			0.206255			0.470502			0.199347			0.204613			0.467127				0.470929			0.196771			0.204003			0.473478							0.60869			0.656541			0.662448
	0.503345	0.530589			0.217344	0.236456			0.243563			0.510777			0.236465			0.241898			0.506879				0.511226			0.233853			0.241283			0.512603							0.357421			0.168845			0.195203
	0.787167	0.822622			0.62403	0.662653			0.640595			0.790504			0.635698			0.639489			0.781221				0.79153			0.634127			0.639194			0.781962							0.342187			0.1429			0.166936
	0.0948516	0.0455247			0.0474405	0.075231			0.0416282			0.0952994			0.0418601			0.0419065			0.0997261				0.0942209			0.0425086			0.0423606			0.126							0.344443			0.173777			0.195567
	0.00886688	0.0364815			0.140629	0.169377			0.134525			0.00981098			0.134778			0.134823			0.0140257				0.00878329			0.135458			0.135289			0.0413767							0.551128			0.653709			0.667325
	0.00787287	0.0378968			0.103208	0.133109			0.100362			0.00802738			0.0998249			0.100452			0.0123463				0.00700788			0.100175			0.100824			0.0371701							0.55909			0.592775			0.61395
	0.681505	0.654697			0.240622	0.229626			0.271814			0.690417			0.266489			0.269799			0.69709				0.68962			0.263136			0.268657			0.736881							0.642989			0.67559			0.697023
	0.571861	0.54152			0.18468	0.169243			0.212059			0.579703			0.207431			0.210314			0.585431				0.578902			0.204506			0.209255			0.620466							1.87281			1.69181			1.70561
	0.618827	0.6611			0.313346	0.331167			0.338493			0.626466			0.33185			0.336857			0.622457				0.627427			0.32929			0.336236			0.62504							0.55641			0.879607			0.848286
	0.789587	0.833147			0.46269	0.469223			0.492716			0.797503			0.485193			0.490841			0.79365				0.798454			0.482164			0.490004			0.79775							0.0877565			0.0344958			0.0405767
	0.531753	0.579929			0.26659	0.298101			0.292005			0.539257			0.28526			0.290321			0.536386				0.540024			0.282671			0.289817			0.541585							0.159084			0.093741			0.102266
	0.71527	0.759995			0.899053	0.909851			0.885543			0.713357			0.890386			0.886229			0.721497				0.713601			0.891444			0.886698			0.718672							0.0774891			0.0213438			0.0273155
	0.0996604	0.146972			0.0318172	0.00645582			0.0146744			0.102755			0.019484			0.0158727			0.101583				0.103785			0.0211994			0.0160902			0.10058							0.00614115			0.167645			0.164006
	0.162772	0.201482			0.0499951	0.0172569			0.0286328			0.167964			0.0346606			0.0300502			0.164833				0.168804			0.0367683			0.0304259			0.16839							0.220831			0.390557			0.387975
	0.103636	0.137104			0.0482601	0.0190277			0.0307036			0.106818			0.0357628			0.0318739			0.104901				0.107595			0.037483			0.0321587			0.104768							1.36264			1.21471			1.23107
	0.127114	0.152053			0.514066	0.528506			0.482412			0.119525			0.491536			0.484204			0.12694				0.119942			0.494526			0.4852			0.114966							2.00901			1.6838			1.71051
	0.435097	0.460373			0.886434	0.901003			0.853682			0.423974			0.863134			0.855535			0.434183				0.424497			0.86623			0.856565			0.413983							0.858019			0.827461			0.8367
	0.215581	0.240553			0.613942	0.627506			0.58028			0.207807			0.589662			0.582131			0.21495				0.208251			0.592821			0.583157			0.201655							1.35732			1.21542			1.22831
	0.0462121	0.0431362			0.458844	0.452224			0.407764			0.0560543			0.421824			0.410818			0.047485				0.056014			0.426797			0.412267			0.0618571							1.37224			1.28471			1.29045
	0.308017	0.269832			0.0235078	0.00885346			0.0438136			0.313456			0.0385344			0.0427614			0.307888				0.31253			0.0365717			0.041904			0.322341							2.09319			1.82382			1.84666
	0.128752	0.142545			0.187493	0.16994			0.159631			0.136641			0.16734			0.161374			0.131679				0.136874			0.17008			0.16205			0.139037							2.06052			1.80051			1.82282
	0.345484	0.311567			0.191858	0.187138			0.202798			0.348627			0.200363			0.202136			0.347009				0.348537			0.199213			0.201782			0.36152							2.12185			1.84561			1.86894
	0.231647	0.256629			0.346137	0.374141			0.341633			0.230966			0.341692			0.341816			0.226175				0.231899			0.342261			0.342183			0.20202							0.433607			0.660894			0.649716
	1.03917	0.998378			0.623047	0.593523			0.651879			1.04818			0.645752			0.650197			1.04876				1.04714			0.64282			0.649046			1.08479							1.44149			1.29147			1.30505
	1.17543	1.13564			0.721664	0.695374			0.753665			1.1841			0.746804			0.751767			1.18496				1.1831			0.743533			0.750525			1.21985							1.64153			1.50264			1.51777
	1.11301	1.06547			0.714241	0.683254			0.742098			1.12028			0.736274			0.740479			1.12097				1.11916			0.733443			0.739344			1.15331							1.87197			1.70841			1.72471
	1.10319	1.06763			0.629828	0.603654			0.663316			1.11316			0.65603			0.661337			1.11356				1.11219			0.652622			0.660072			1.15126							1.80749			1.61312			1.63226
	0.187773	0.239296			0.0728254	0.103315			0.0868046			0.19234			0.0827336			0.0858299			0.190191				0.193197			0.0812968			0.0856921			0.185354							0.160992			0.615779			0.58254
	0.160661	0.205925			0.10521	0.126795			0.110049			0.163946			0.108166			0.109674			0.162445				0.164703			0.107672			0.109759			0.155287							0.256788			0.730132			0.696032
	0.0333568	0.0043165			0.0959703	0.0817516			0.0943019			0.0290598			0.0957048			0.0945822			0.0301324				0.0284655			0.0960958			0.0945736			0.0328136							1.45163			1.33469			1.35015
	0.217287	0.268464			0.125992	0.0878778			0.0927938			0.226183			0.102447			0.0949107			0.216632				0.22725			0.105681			0.0955982			0.216803							0.128738			0.170723			0.152228
	0.316027	0.275234			0.339289	0.320155			0.338549			0.315162			0.338421			0.338671			0.313433				0.314945			0.338673			0.338533			0.303997							1.4178			1.58278			1.57122
	0.18145	0.161558			0.199958	0.171312			0.194597			0.179092			0.197054			0.195007			0.185882				0.178559			0.19747			0.194933			0.198709							0.949517			0.935496			0.943467
	0.596453	0.620237			0.694041	0.680529			0.685205			0.593034			0.688589			0.68575			0.599233				0.59403			0.689312			0.685891			0.595609							1.13774			1.10082			1.11038
	0.506639	0.477507			0.278714	0.254614			0.29307			0.511414			0.29033			0.292241			0.517578				0.5105			0.288812			0.291652			0.541046							0.854925			0.857856			0.865241
	0.357745	0.358005			0.111398	0.0951147			0.125358			0.364017			0.122607			0.124515			0.370212				0.363592			0.121109			0.124016			0.392317							1.80879			1.5631			1.58273
	0.727365	0.694941			0.273513	0.259575			0.30582			0.736112			0.300037			0.303761			0.741695				0.735234			0.296596			0.302576			0.779944							1.8143			1.58224			1.60071
	0.310691	0.361035			0.171345	0.131384			0.128676			0.322143			0.139891			0.131424			0.316397				0.323008			0.144179			0.132406			0.334358							1.16602			1.24447			1.23544
	0.189364	0.244988			0.205782	0.165275			0.169927			0.198807			0.179485			0.172265			0.194043				0.199836			0.183087			0.173031			0.206139							1.40454			1.27747			1.29627
	0.271017	0.32661			0.111254	0.0661849			0.076566			0.280425			0.0857381			0.0788569			0.276017				0.281436			0.0892413			0.0795629			0.288548							1.031			0.999198			1.00882
	0.0710443	0.0961895			0.00397011	0.0161267			0.00819967			0.0736335			0.00589092			0.00796816			0.0719367				0.0739668			0.0055372			0.00803856			0.078125							1.23304			1.17708			1.18819
	0.038524	0.00895453			0.0605281	0.0470599			0.0603817			0.0379778			0.0617492			0.0603635			0.0397862				0.0375168			0.0616869			0.0601605			0.0404177							0.725931			1.12073			1.09183
	0.114129	0.159743			0.258998	0.223746			0.223194			0.123476			0.2336			0.225466			0.113493				0.124422			0.237098			0.226257			0.114953							0.786432			1.13823			1.10948
	0.0346803	0.0802211			0.300163	0.264689			0.267143			0.0432838			0.276804			0.269234			0.0336041				0.0442458			0.280014			0.269931			0.0326053							1.00126			0.97071			0.980549
	0.0599296	0.0489468			0.144221	0.163258			0.13124			0.062698			0.133797			0.131948			0.0648268				0.0620108			0.135203			0.13249			0.0909601							0.834823			0.831264			0.839372
	0.313515	0.263707			0.0262547	0.0172219			0.046505			0.318963			0.041025			0.0455179			0.312757				0.317827			0.0391189			0.0445972			0.327683							0.121768			0.164618			0.169827
	0.231211	0.187039			0.0877105	0.1285			0.0631935			0.238079			0.0698402			0.0644444			0.230953				0.23704			0.0721726			0.0654716			0.247915							0.0503911			0.114905			0.117931
	0.0405602	0.046724			0.17449	0.158657			0.159627			0.0441877			0.16342			0.160596			0.0449845				0.0444496			0.164885			0.160922			0.0648857							1.68119			1.48845			1.51191
	0.520335	0.533853			0.237653	0.247027			0.26238			0.527299			0.255744			0.26084			0.524203				0.52748			0.253293			0.2602			0.532306							0.908372			0.836569			0.846975
	0.0079934	0.0175091			0.189013	0.170037			0.176412			0.0115497			0.179233			0.177287			0.0141203				0.0118479			0.180519			0.17754			0.0366349							1.01386			0.921978			0.934336
	1.15907	1.19226			0.724135	0.740006			0.759836			1.16891			0.751145			0.757567			1.16958				1.16922			0.747477			0.756636			1.19162							1.06197			0.966465			0.978741
	1.05927	1.09449			0.615673	0.63593			0.653513			1.06859			0.644315			0.65109			1.06874				1.06898			0.640426			0.650122			1.09157							1.83145			1.60325			1.62815
[truncated: 2,988 more rows]
[truncated: 504 more columns]

## Sheet: JO All
					1st time							Midsagittal plane 1st																											Cr vs Cr - 1st time
[truncated: 118 more rows]
[truncated: 115 more columns]

## Sheet: Max Intra error
	AreaACr1_1	AreaBCr1_Ri1	AreaBCr1_Le1	AreaACr2_1	AreaBCr2_Ri1	AreaBCr2_Le1	AreaACr3_1	AreaBCr3_Ri1	AreaBCr3_Le1	X_Cr1 (red, AP)	Y_Cr1 (green, UD)	Z_Cr1 (blue, RL)	X-rot_Cr1	Y-rot_Cr1	Z-rot_Cr1	X_Cr2 (red, AP)	Y_Cr2 (green, UD)	Z_Cr2 (blue, RL)	X-rot_Cr2	Y-rot_Cr2	Z-rot_Cr2	X_Cr3 (red, AP)	Y_Cr3 (green, UD)	Z_Cr3 (blue, RL)	X-rot_Cr3	Y-rot_Cr3	Z-rot_Cr3
[truncated: 35 more rows]

[truncated: 1 more sheets: Max Inter error]
